# Supplementary material for: Exploring why animal health practices are (not) adopted among smallholders in low and middle-income countries: a realist framework and scoping review protocol
Source: Front Vet Sci. 2022 Jul 29;9:915487. doi: 10.3389/fvets.2022.915487 (PMC9372438; doi:10.3389/fvets.2022.915487)
Supplement: Supplementary Tables — Data extracted and used for defining animal health practices among smallholders. [file Data_Sheet_1.ZIP]

Archive with 6 entries (6 files):
- Additional_file1.xlsx
- Additional_file2.txt
- Additional_file3.txt
- Additional_file4.txt
- Additional_file5.txt
- Additional_file6f.docx
