# Supplementary material for: Exploring why animal health practices are (not) adopted among smallholders in low and middle-income countries: a realist framework and scoping review protocol
Source: Front Vet Sci. 2022 Jul 29;9:915487. doi: 10.3389/fvets.2022.915487 (PMC9372438; doi:10.3389/fvets.2022.915487)
Supplement: Supplementary Tables — Data extracted and used for defining animal health practices among smallholders. [file Data_Sheet_1.ZIP › Additional_file1.xlsx]

## Sheet: Table S1
Table S1. Included papers and extracted practices that are relevant for animal health
#	Extraction Date	Title	Author	Publication Year	Terms identified	Related term	Theme	Animal species	Disease/hazard
1	2021-06-04	Quantitative risk assessment of introduction of BVDV and BoHV-1 through indirect contacts based on implemented biosecurity measures in dairy farms of Spain	Benavides	2021	Cleaning		Cleaning and disinfection of livestock environment	Cattle	Bovine Viral Diarrhea Virus, Bovine Herpes Virus-1
2					Disinfection		Cleaning and disinfection of livestock environment	Cattle	Bovine Viral Diarrhea Virus, Bovine Herpes Virus-2
3					Protective clothing and boots		Formites and mechanical vector	Cattle	Bovine Viral Diarrhea Virus, Bovine Herpes Virus-3
4					Share material		Formites and mechanical vector	Cattle	Bovine Viral Diarrhea Virus, Bovine Herpes Virus-4
5					Allow visits by neighbour/trimmer/feed and rendering vehicle		Formites and mechanical vector	Cattle	Bovine Viral Diarrhea Virus, Bovine Herpes Virus-5
6	2021-06-04	Assessment of the Effectiveness of Pre-harvest Meat Safety Interventions to Control Foodborne Pathogens in Broilers: a Systematic Review	Pessoa	2021	Feed additives/supplementation	probiotics, prebiotics, essential oils	Medicine, supplement and chemical substance	Poultry	Campylobacter, Salmonella
7					Bacteriophages		Medicine, supplement and chemical substance	Poultry	Campylobacter, Salmonella
8					Competitive exclusion	antibiotics, antimicrobial	Medicine, supplement and chemical substance	Poultry	Campylobacter, Salmonella
9					Improve water quality		Feed and water safety	Poultry	Campylobacter, Salmonella
10					Water disinfection		Feed and water safety	Poultry	Campylobacter, Salmonella
11					Optimised brooding condition		Well-being and stress management	Poultry	Campylobacter, Salmonella
12					Litter management		Waste management	Poultry	Campylobacter, Salmonella
13					Oral immunisation		Medicine, supplement and chemical substance	Poultry	Campylobacter, Salmonella
14					Pest control	Wildlife control	Pest control	Poultry	Campylobacter, Salmonella
15					Hand disinfection		Personal hygiene	Poultry	Campylobacter, Salmonella
16					Changing boots		Formites and mechanical vector	Poultry	Campylobacter, Salmonella
17					House-specific working materials		Formites and mechanical vector	Poultry	Campylobacter, Salmonella
18					Biosecure cube		Pest control	Poultry	Campylobacter, Salmonella
19					Tending to other animals before touching own poultry		Formites and mechanical vector	Poultry	Campylobacter, Salmonella
20					Use ultraviolet light for disinfecting cage		Cleaning and disinfection of livestock environment	Poultry	Campylobacter, Salmonella
21					Pre-harvest inetrvention		Biocontainment	Poultry	Campylobacter, Salmonella
22	2021-06-04	The effectiveness of biosecurity interventions in reducing the transmission of bacteria from livestock to humans at the farm level: A systematic literature review	Youssef	2021	Hand washing		Personal hygiene	Poultry	Campylobacter, Salmonella
23					Footwear disinfection		Formites and mechanical vector	Poultry	Campylobacter
24					Work laundry separation		Formites and mechanical vector	Pig	MRSA
25					Wear gloves		Protective equipment to prevent human infections	Cattle, sheep, goat	Coxiella burnetii
26					Changing clothes after handling animals		Formites and mechanical vector	Cattle, sheep, goat	Coxiella burnetii
27					Wear boots and clothes		Protective equipment to prevent human infections	Cattle, sheep, goat	Coxiella burnetii
28					Wear respiratory mask		Protective equipment to prevent human infections	Poultry	Chlamydophila psittac
29					Wear eye protection		Protective equipment to prevent human infections	Poultry	Chlamydophila psittac
30					Vaccination		Medicine, supplement and chemical substance
31					Use of HEPA filter		Biocontainment	Goat	Coxiella burnetii
32					Use of ventilation flap		Biocontainment	Goat	Coxiella burnetii
33					Prepare separate air flow system		Biocontainment	Pig	MRSA
34					Use screen gauze	Wildlife control	Pest control	Goat	Coxiella burnetii
35					Use wind stoppers		Pest control	Goat	Coxiella burnetii
36					Use of automatic feeding system		Farm and labor management	Goat	Coxiella burnetii
37					Use of automatic milking		Farm and labor management	Cattle	Coxiella burnetii
38					Use of silage		Feed and water safety	Goat	Coxiella burnetii
39					Feeding maize		Medicine, supplement and chemical substance	Goat	Coxiella burnetii
40					Touching animals for milking		Human making contacts with biological fluids from animals	Goat	Coxiella burnetii
41					Feeding animals		Human making contacts with biological fluids from animals	Goat	Coxiella burnetii
42					Handling animals		Human making contacts with biological fluids from animals	Goat	Coxiella burnetii
43					Assist animal's birth		Human making contacts with biological fluids from animals	Goat	Coxiella burnetii
44					Spread/remove manure		Waste management	Goat	Coxiella burnetii
45					Clean stables/pens		Cleaning and disinfection of livestock environment	Goat	Coxiella burnetii
46					Use of artifical insemination		Formites and mechanical vector	Goat	Coxiella burnetii
47					Contact with animal placenta and/or vaginal secretions		Human making contacts with biological fluids from animals	Goat	Coxiella burnetii
48					Collect blood		Human making contacts with biological fluids from animals	Goat	Coxiella burnetii
49	2021-06-07	Insights on Mycoplasma gallisepticum and Mycoplasma synoviae infection in poultry: a systematic review	Yadav	2021	Use of fertile eggs that are treated by antibiotics or heated		Medicine, supplement and chemical substance	Chicken	Mycoplasma
50					Use of antibiotics		Medicine, supplement and chemical substance	Chicken	Mycoplasma
51					Vaccine		Medicine, supplement and chemical substance	Chicken	Mycoplasma
52	2021-06-08	Systematic review of modifiable risk factors shows little evidential support for most current practices in Cryptosporidium management in bovine calves	Brainard	2020	Disinfect calf's navel		Medicine, supplement and chemical substance	Cattle	Cryptosporidium parvum
53					Pasteurize feed		Feed and water safety	Cattle	Cryptosporidium parvum
54					Isolate dams from the herd when giving birth	Use of maternity pen, segregation of animals	Well-being and stress management	Cattle	Cryptosporidium parvum
55					Provide colostrum		Colostrum	Cattle	Cryptosporidium parvum
56					Use artificial colostrum		Colostrum	Cattle	Cryptosporidium parvum
57					Process colostrum	Heat/sterilize colostrum	Colostrum	Cattle	Cryptosporidium parvum
58					Use of milk replacer		Colostrum	Cattle	Cryptosporidium parvum
59					Run an organic production	Organic farming, antibiotic use	Medicine, supplement and chemical substance	Cattle	Cryptosporidium parvum
60					Allow freegraze	Free roam, tied, tethered	Animal management	Cattle	Cryptosporidium parvum
61					Quarantine	Isolate sick animals	Biocontainment	Cattle	Cryptosporidium parvum
62					Modify stocking density		Feed management	Cattle	Cryptosporidium parvum
63					Stock rotation		Feed management	Cattle	Cryptosporidium parvum
64					Use of concrete floor	gravel floor, earth floor, slatted floor	Well-being and stress management	Cattle	Cryptosporidium parvum
65					Use of bedding	Use of straw/hay	Well-being and stress management	Cattle	Cryptosporidium parvum
66					Use of deep bedding		Well-being and stress management	Cattle	Cryptosporidium parvum
67					Wash feeding utensils		Formites and mechanical vector	Cattle	Cryptosporidium parvum
68					Pens have an empty period		Biocontainment	Cattle	Cryptosporidium parvum
69					Use of roof for pens		Well-being and stress management	Cattle	Cryptosporidium parvum
70					Individual box housing	A group stable, housed in a shared pen	Animal management	Cattle	Cryptosporidium parvum
71					Use of ventilation		Biocontainment	Cattle	Cryptosporidium parvum
72					Vaccine against E.coli		Medicine, supplement and chemical substance	Cattle	Cryptosporidium parvum
73					Use of coccidiostats		Medicine, supplement and chemical substance	Cattle	Cryptosporidium parvum
74					Feed additives/supplementation		Medicine, supplement and chemical substance	Cattle	Cryptosporidium parvum
75					Adjust born seasons of claves		Well-being and stress management	Cattle	Cryptosporidium parvum
76	2021-06-08	A Review of Pathogen Transmission at the Backyard Chicken–Wild Bird Interface	Ayala	2020	High containment	Wildlife control, habitat quality control	Pest control	Poultry	Not specified
77					Mass immunization	Vaccine	Medicine, supplement and chemical substance	Poultry	Not specified
78					Trade of live chickens between backyard		Animal introduction	Poultry	Not specified
79					Use of disinfectant for cleaning		Cleaning and disinfection of livestock environment	Poultry	Not specified
80					Use of pest control		Pest control	Poultry	Not specified
81					Feed slaughtered offal to backyard chicken		Feed and water safety	Poultry	Not specified
82					Discard carcass into the environment	Carcass disposal	Waste management	Poultry	Not specified
83					Use of wildlife feeder		Biocontainment	Poultry	Not specified
84					Breed animals resistant to some diseases		Animal management	Poultry	Not specified
85					Culling of sick animals		Biocontainment	Poultry	Not specified
86					Flock rotation		Feed management	Poultry	Not specified
87	2021-06-08	Review analysis and impact of co-circulating H5N1 and H9N2 avian influenza viruses in Bangladesh	Parvin	2018	Scavenging	Free roaming	Animal management	Poultry	Avian Influenza
88					Vaccination		Medicine, supplement and chemical substance	Poultry	Avian Influenza
89	2021-06-09	A systematic review of financial and economic assessments of bovine viral diarrhea virus (BVDV) prevention and mitigation activities worldwide	Pinior	2017	Testing animals	Diagnosis	Health monitoring and seeking	Cattle	Bovine viral diarrhea virus
90					Culling		Biocontainment	Cattle	Bovine viral diarrhea virus
91					Movement restrictions on animals		Biocontainment	Cattle	Bovine viral diarrhea virus
92					Vaccination		Medicine, supplement and chemical substance	Cattle	Bovine viral diarrhea virus
93					Limit purchasing source		Animal introduction	Cattle	Bovine viral diarrhea virus
94					Vermin control	Pest control	Pest control	Cattle	Bovine viral diarrhea virus
95					Double fencing		Animal management	Cattle	Bovine viral diarrhea virus
96					Protective clothing and boots		Formites and mechanical vector	Cattle	Bovine viral diarrhea virus
97					Electrified outrigger		Animal management	Cattle	Bovine viral diarrhea virus
98					Disinfect basin		Cleaning and disinfection of livestock environment	Cattle	Bovine viral diarrhea virus
99	2021-06-09	Zoonoses in veterinary students: A systematic review of the literature	Sanchez	2017	Attend delivery of animals		Human making contacts with biological fluids from animals	Cattle	Brucella
100					Hand washing		Personal hygiene	Cattle	Cryptosporidium parvum
101	2021-06-09	Review of Nonfoodborne Zoonotic and Potentially Zoonotic Poultry Diseases	Agunos	2016	Personal protective equipment		Protective equipment to prevent human infections	Poultry	Avian Influenza
102					Use of oseltamivir prophylaxis/treatment for human	Medication, antiviral therapy	Medicine, supplement and chemical substance	Poultry	Avian Influenza
103					Cleaning and disinfection		Cleaning and disinfection of livestock environment	Poultry	Avian Influenza
104					Disposal of sick birds in backyards/households		Waste management	Poultry	Avian Influenza
105					Use of coveralls, masks, gloves, protective eye equipment/goggles with rims		Protective equipment to prevent human infections	Poultry	Avian Influenza
106					Handwashing	Personal hygiene	Personal hygiene	Poultry	Avian Influenza
107					Conduct diagnosis on workers		Health monitoring and seeking	Poultry	Chlamydia psittaci
108					Improve air quality	Enhanced air flow	Biocontainment	Poultry	Chlamydia psittaci
109					Use of antibiotics		Medicine, supplement and chemical substance	Poultry	Chlamydia psittaci
110					Monitor flock health		Health monitoring and seeking	Poultry	Chlamydia psittaci
111					Designate workers per species		Farm and labor management	Poultry	Chlamydia psittaci
112					Fumigate eggs		Animal introduction	Poultry	Chlamydia psittaci
113					Rotation of different species in free-range production		Feed management	Poultry	Chlamydia psittaci
114					Vaccination		Medicine, supplement and chemical substance	Poultry	Chlamydia psittaci
115					Culling		Biocontainment	Poultry	Chlamydia psittaci
116	2021-06-09	A systematic review characterizing on-farm sources of Campylobacter spp. for broiler chickens	Agunos	2014	Pest prevention	Pest control	Pest control	Poultry	Campylobacter
117					Use of insecticide	Pest control	Pest control	Poultry	Campylobacter
118					Use of fly screens	Pest control	Pest control	Poultry	Campylobacter
119					Thinning flock		Animal management	Poultry	Campylobacter
120					Cleaning		Cleaning and disinfection of livestock environment	Poultry	Campylobacter
121					Disinfection		Cleaning and disinfection of livestock environment	Poultry	Campylobacter
122					Dry equipment		Formites and mechanical vector	Poultry	Campylobacter
123					Use of antibiotics		Medicine, supplement and chemical substance	Poultry	Campylobacter
124	2021-06-09	Biosecurity measures for backyard poultry in developing countries: a systematic review	Conan	2012	Separate animals by age	Age separation, all in all out	Animal management	Poultry	Not specified
125					Use of fences	Confinement	Animal management	Poultry	Not specified
126					Indoor raising		Animal management	Poultry	Not specified
127					Cleaning		Cleaning and disinfection of livestock environment	Poultry	Not specified
128					Disinfection		Cleaning and disinfection of livestock environment	Poultry	Not specified
129					Visitor restriction		Formites and mechanical vector	Poultry	Not specified
130					Keep a record of flock history		Health monitoring and seeking	Poultry	Not specified
131					Feed additives		Medicine, supplement and chemical substance	Poultry	Not specified
132					Clean containers for food and water for livestock		Well-being and stress management	Poultry	Not specified
133					Use of water from ponds or rivers for livestock		Feed and water safety	Poultry	Not specified
134					Isolation of sick animals		Biocontainment	Poultry	Not specified
135					Culling		Biocontainment	Poultry	Not specified
136					Bury or burn dead birds	disposal of sick animals	Waste management	Poultry	Not specified
137					Use of untreated manure	Compost manure	Waste management	Poultry	Not specified
138					Purchase animals from a known and regular source		Animal introduction	Poultry	Not specified
139					Quarantine		Biocontainment	Poultry	Not specified
140					Separate children from poultry		Formites and mechanical vector	Poultry	Not specified
141					Handwashing	Personal hygiene	Personal hygiene	Poultry	Not specified
142					Use of gloves	Personal hygiene	Protective equipment to prevent human infections	Poultry	Not specified
143	2021-06-09	A systematic review and meta-analysis of the effectiveness of biosecurity and vaccination in reducing Salmonella spp. in broiler chickens	Totton	2012	Use of UV light, ozone, or H202 on hatching cabinet		Cleaning and disinfection of livestock environment	Poultry	Salmonella
144					Fumigate eggs		Animal introduction	Poultry	Salmonella
145					Use of chemicals on eggs		Animal introduction	Poultry	Salmonella
146					Acidified litter		Waste management	Poultry	Salmonella
147					Electrostatic space charger	Dust reduction	Biocontainment	Poultry	Salmonella
148					Vaccination		Medicine, supplement and chemical substance	Poultry	Salmonella
149					Use of bactericide		Medicine, supplement and chemical substance	Poultry	Salmonella
150					Feed withdrawal		Feed management	Poultry	Salmonella
151	2021-06-09	Swine influenza surveillance in East and Southeast Asia: a systematic review	Trevennec	2011	Keep pigs in open houses		Animal management	Pig	Swine Influenza
152					Keep multiple animal species		Biocontainment	Pig	Swine Influenza
153					Report clinically affected animals		Health monitoring and seeking	Pig	Swine Influenza
154	2021-06-09	Review of the carriage of zoonotic bacteria by arthropods, with special reference to salmonella in mites, flies and litter beetles	Wales	2010	Surface disinfection		Cleaning and disinfection of livestock environment	Livestock in general	Salmonella
155					Pest control		Pest control	Livestock in general	Salmonella
156					Use of fly screens	Pest control	Pest control	Livestock in general	Salmonealla, Campylobacter
157					Cleaning and disinfection		Cleaning and disinfection of livestock environment	Livestock in general	Salmonella
158	2021-06-11	Animal mobility, human mobility: A geopolitical of sheep in Armenia	Thevenin	2021	Shepherding by rotation	Co-grazing, sharing grazing area	Feed management	Sheep	NA
159					Share rams in the cummunity		Animal management	Sheep	NA
160					Quota on animals to be raised per family		Farm and labor management	Sheep	NA
161					Involve veterinarians and zootechnicians for supervision of the shepherding system		Health monitoring and seeking	Sheep	NA
162					Export and import of live sheep		Animal introduction	Sheep	NA
163					Practice of single/3 lambings per year		Farm and labor management	Sheep	NA
164	2021-06-11	Information Needs of Women Subsistence Farmers in the Dlangubo Village, South Africa	Zimu-Biyela	2020	Prepare for and manage drought	Disaster management	Feed management	Livestock in general	NA
165					Use of traditional plants for medication		Medicine, supplement and chemical substance	Livestock in general	NA
166	2021-06-11	Detection of highly pathogenic avian influenza in Sekong Province Lao PDR 2018—Potential for improved surveillance and management in endemic regions	Annand	2020	Vaccination		Medicine, supplement and chemical substance	Poultry	Avian Influenza
167					Purchase birds from outside of the village		Animal introduction	Poultry	Avian Influenza
168					Share coops with neighbours		Animal management	Poultry	Avian Influenza
169					Feed unprocessed food		Feed and water safety	Poultry	Avian Influenza
170					Allow chickens to scavenge household scraps		Feed and water safety	Poultry	Avian Influenza
171					Sell sick chickens		Biocontainment	Poultry	Avian Influenza
172					Consume sick chickens		Biocontainment	Poultry	Avian Influenza
173					Feed uncooked chicken intestine to pigs		Feed and water safety	Pig	Avian Influenza
174					Treat pig with a stone		Medicine, supplement and chemical substance	Poultry	Avian Influenza
175					Dispose dead birds in ditches and ponds		Waste management	Poultry	Avian Influenza
176					Reporting disease incidences to authorities		Health monitoring and seeking	Poultry	Avian Influenza
177	2021-06-11	Dog-Human Coevolution: Cross-Cultural Analysis of Multiple Hypotheses	Chambers	2020	Use of dogs to guard livestock		Animal management	Livestock in general	NA
178	2021-06-11	The dark side of sustainable dairy supply chains	Glover	2020	Reduce the use of antibiotics		Medicine, supplement and chemical substance	Cattle	NA
179	2021-06-11	Re-framing post-harvest losses through a situated analysis of the pineapple value chain in Uganda	Tröger	2020	Feed damaged pineapple to pigs and cattle		Feed and water safety	Pig, cattle	NA
180	2021-06-11	Animals and Pastoral Groups in the Mountainous Ömerli District of Southeast Anatolia	Siddiq	2020	Castrate male animals		Animal management	Goat, sheep	NA
181					Sell rams before reaching one year of age		Animal management	Goat, sheep	NA
182					Not to sell favourite animals in the herd		Human-animal relationship	Goat, sheep	NA
183					Build a freindship and/or mutual trust with livestock		Human-animal relationship	Goat, sheep, cow, horse, mule	NA
184					Cull animals from others but not their own		Human-animal relationship	Goat, sheep, cow, horse, mule	NA
185					Spend play time with lambs, kids and other animals in childhood		Human-animal relationship	Goat, sheep, cow, horse, mule	NA
186					Name livestock		Human-animal relationship	Goat, sheep, cow, horse, mule	NA
187					Hunt wildlife to protect livestock		Pest control	Goat, sheep, cow, horse, mule	NA
188	2021-06-11	The Taphonomy of Plant and Livestock Dung Microfossils: An Ethnoarchaeological and Experimental Approach	Portillo	2020	Temporary pen sheep and goat in fallow agricultural fields during the warm and dry months		Animal management	Goat, sheep	NA
189	2021-06-11	Family Poultry Systems on the Southern Pacific Coast of Guatemala: Gender, Livelihoods, and Food Security	Snively-Martinez	2019	Scavenging		Animal management	Poultry	NA
190					Keep poultry in enclosures		Animal management	Poultry	NA
191					Tie/tether hens up by one leg		Animal management	Poultry	NA
192					Clean a pond that duck uses		Well-being and stress management	Poultry	NA
193					Hatch their own eggs		Animal introduction	Poultry	NA
194					Put brooding hens in a special enclosure/human house		Well-being and stress management	Poultry	NA
195					Purchase new animals only from neighbours		Animal introduction	Poultry	NA
196					Interbreeding of birds from neighbours		Animal management	Poultry	NA
197					Treat birds with human antibiotics		Medicine, supplement and chemical substance	Poultry	Respiratory diseases which may cause sudden death
198					Prevent animals' death by putting antibiotics in birds' water	Prophylaxis	Medicine, supplement and chemical substance	Poultry	Respiratory diseases which may cause sudden death
199					Cull birds when farmers know the disease is in the vicinity		Farm and labor management	Poultry	Respiratory diseases which may cause sudden death
200					Vaccination		Medicine, supplement and chemical substance	Poultry	Respiratory diseases which may cause sudden death
201	2021-06-11	Ethnographic Decision Modeling to Understand Smallholder Antibiotic Use for Poultry in Guatemala	Snively-Martinez	2019	Rear chicks to insure a mature flock for the future		Animal management	Poultry	Respiratory diseases which may cause sudden death
202					Use of antibiotics		Medicine, supplement and chemical substance	Poultry	Respiratory diseases which may cause sudden death
203					Cull sick animals		Biocontainment	Poultry	Respiratory diseases which may cause sudden death
204	2021-06-16	Chemical warfare in Colombia, evidentiary ecologies and senti-actuando practices of justice	Lyons	2018	Establish forest for livestock as a shelter		Well-being and stress management	Livestock in general	NA
205	2021-06-16	Generating toxic landscapes: impact on well-being of cotton farmers in Telangana, India	Kannuri	2018	Avoid sheep to graze at genetically modified cotton fields		Medicine, supplement and chemical substance	Sheep	NA
206	2021-06-16	Fauna, Fire, and Farming: Landscape Formation over the Past 200 years in Pastoral East Pokot, Kenya	Vehrs	2017	Use plant as wound dressing for skin disease in cattle		Medicine, supplement and chemical substance	Cattle	Skin disease
207	2021-06-16	Contested landscapes of Soviet Central Asia: an ethnoarchaeological case study from Kazakhstan	Arzhantseva	2017	Use of a temporal pen for cattle to prevent damage on crops		Animal management	Cattle	NA
208					Free-grazing of cattle		Animal management	Cattle	NA
209					Rotation grazing		Feed management	Cattle	NA
210	2021-06-16	Desert pastoralists’ negative and positive effects on rare wildlife in the Gobi	Ekernas	2017	Kill wolves that are predators for livestock		Pest control	Cattle, goat, sheep	NA
211					Use of dogs to guard livestock		Animal management	Cattle, goat, sheep	NA
212	2021-06-17	Comparing smallholder farmers’ perception of climate change with meteorological data: A case study from southwestern Nigeria	Ayanlade	2017	Migration to green pasture to adapt for climate change		Feed management	Cattle, goat, sheep	NA
213					Turning to other source of water supply		Feed management	Livestock in general	NA
214					Change livestock housing		Animal management	Livestock in general	NA
215					Change the use of animal health service		Health monitoring and seeking	Livestock in general	NA
216	2021-06-17	Networks and Hazard Adaptation Among West African Pastoralists	Moritz	2016	Livestock transfer		Livestock transfer	Cattle	NA
217	2021-06-17	Antibiotic resistance in animal and environmental samples associated with small-scale poultry farming in northwestern Ecuador	Braycov	2016	Run a cooperative large poultry production in the community		Farm and labor management	Poultry	NA
218					Supplement chick's drinkng water with antibiotics		Medicine, supplement and chemical substance	Poultry	NA
219					Supplement more antibiotics than already contained in the feed		Medicine, supplement and chemical substance	Poultry	NA
220					Vaccine		Medicine, supplement and chemical substance	Poultry	NA
221	2021-06-17	Confronting farmers' perceptions of climatic vulnerability with observed relationships between yields and climate variability in Central Argentina	Hernandez	2015	Diversify crop varieties for livestock feed to adapt for extreme climate	Flood, drought, hail, frost	Feed management	Cattle	NA
222	6/17/20221	Hokkaido's frontiers: Blurred embodiments, shared affects and the evolution of dairy farming's animal-human-machine	Hansen	2014	Use of personal protective equipment		Protective equipment to prevent human infections	Cattle	Mastitis
223					Ignore bodily lesions	Treatment of injuries/mastitis	Well-being and stress management	Cattle	Mastitis, injuries
224	2021-06-17	The role of the state in stock farming in rural areas: A case study of Hertzog, Eastern Cape, South Africa	Jenjezwa	2014	Vaccination		Medicine, supplement and chemical substance	Cattle	Anthrax, Clostridium (black quarter)
225					Vaccination		Medicine, supplement and chemical substance	Poultry	Newcastle disease
226					Pen ill livestock		Biocontainment	Livestock in general	NA
227					Take cattle to dipping tank		Medicine, supplement and chemical substance	Cattle	Tick infestation
228					Use of ethnoveterinary medicine	Herbal remedies, traditional medicine	Medicine, supplement and chemical substance	Livestock in general	NA
229					Avoid dipping cattle when cloudy because they think cattle feel cold		Well-being and stress management	Cattle	Tick infestation
230	2021-06-17	Taking up organic farming in (pre-)Alpine Slovenia: Contrasting motivations of dairy farmers from less-favoured agricultural areas	Bartulović	2014	Organic farming	ecological, bio, sustainable, environmentally friendly, pesticide, agrochemical	Medicine, supplement and chemical substance	Cattle	NA
231					Rear native breed		Animal management	Cattle	NA
232					Natural rearing		Animal management	Cattle	NA
233	2021-06-18	What to do with chronically sick animals? Pastoralists’ management strategies in the far north region of Cameroon	Healy Profitós	2013	Use smoky fires against flies and mosquitoes to protect livestock		Pest control	Cattle	Insect bites/trypanosomiasis
234					Prophylactic use of veterinary medicine		Medicine, supplement and chemical substance	Cattle	Trypanosomiasis, foot-and-mouth disease, cough, brucellosis
235					Vaccination		Medicine, supplement and chemical substance	Cattle	Trypanosomiasis, foot-and-mouth disease, cough, brucellosis
236					Use of trypanocides		Medicine, supplement and chemical substance	Cattle	Trypanosomiasis, foot-and-mouth disease, cough, brucellosis
237					Use of antibiotics		Medicine, supplement and chemical substance	Cattle	Trypanosomiasis, foot-and-mouth disease, cough, brucellosis
238					Use of traditional treatment		Medicine, supplement and chemical substance	Cattle	Trypanosomiasis, foot-and-mouth disease, cough, brucellosis
239					Sell sick cattle		Biocontainment	Cattle	Trypanosomiasis, foot-and-mouth disease, cough, brucellosis
240	2021-06-18	Livestock Transfers, Risk Management, and Human Careers in a West African Pastoral System	Moritz	2013	Livestock transfer	Herding contract	Livestock transfer	Cattle	NA
241					Take good care of animals	Provide enough milk for calves, provide supplementary feed, higiene, welfare, comfort	Well-being and stress management	Cattle	NA
242	2021-06-18	What causes H5N1 avian influenza? Lay perceptions of H5N1 aetiology in South East and East Asia	Liao	2009	Suck fighting cock's head and nose if the cockerel had wounds, pus, blood, nose-pus		Human making contacts with biological fluids from animals	Poultry	Avian Influenza
243					Spray antiseptic	Personal hygiene	Personal hygiene	Poultry	Avian Influenza
244					Wear gloves and veil	Personal protective equipment	Protective equipment to prevent human infections	Poultry	Avian Influenza
245					Poor husbandry and sanitation		Well-being and stress management	Poultry	Avian Influenza
246					Lax scrutiny of imported poultry strains	international trading	Health monitoring and seeking	Poultry	Avian Influenza
247					Intensely raising fast-growing birds	Intensified farming, genetically modified breed, unnatural way of raising poultry, mass production, semi-mass production	Animal management	Poultry	Avian Influenza
248					Use of growth promoting antibiotics		Medicine, supplement and chemical substance	Poultry	Avian Influenza
249					Use of fluid-retaining hormones		Animal management	Poultry	Avian Influenza
250					Inform local health centre/livestock official of disease		Health monitoring and seeking	Poultry	Avian Influenza
251					Buy chickens from mobile vendors		Animal introduction	Poultry	Avian Influenza
252					Feed supplement	Chemical	Medicine, supplement and chemical substance	Poultry	Avian Influenza
253					Stretch net	biosecurity net, pest contol	Pest control	Poultry	Avian Influenza
254					Use of commercial feed	Industrial mash	Feed and water safety	Poultry	Avian Influenza
255	2021-06-18	Performance and challenges in the management of improved cattle in agro-pastoral systems of Central Tanzania	Komwihangilo	2009	Castrate bulls for draught purposes		Animal management	Cattle	NA
256					Shifting animals to other areas		Feed management	Cattle	NA
257					Make a storage of hay		Feed and water safety	Cattle	NA
258					Buy hay and crop residues		Feed management	Cattle	NA
259					Keep crop residues under the sun		Feed and water safety	Cattle	NA
260					Provide mineral supplements		Medicine, supplement and chemical substance	Cattle	NA
261					Use of spray pump		Medicine, supplement and chemical substance	Cattle	Tick infestation
262					Shit animals to other pasture areas		Feed management	Cattle	NA
263	2021-06-18	Surviving the crisis: Adaptive wisdom, coping mechanisms and local responses to avian influenza threats in Haining, China	Zhang	2008	Vaccination		Medicine, supplement and chemical substance	Poultry	Avian influenza, new castle disease
264					Bury chickens alive even they are not inected		Waste management	Poultry	Avian influenza, new castle disease
265					Kill birds instantly and cook when the first sign of a 'plague-stricken chicken' is observed		Biocontainment	Poultry	Avian influenza, new castle disease
266	2021-06-18	Animal disease and human trauma: The psychosocial implications of the 2001 UK foot and mouth disease disaster	Mort	2008	Assist calving		Human making contacts with biological fluids from animals	Cattle	NA
267	2021-06-18	Smallholders' perceptions of goat farming in southern Benin and opportunities for improvement	Dossa	2007	Co-grazing with livestock from other households		Animal management	Goat	NA
268					Exchange a breeding buck between goat owners		Animal introduction	Goat	NA
269					Castration	Improve docility	Animal management	Goat	NA
270					Proper housing to prevent theft		Animal management	Goat	NA
271					Vaccine		Medicine, supplement and chemical substance	Goat	Peste des petits ruminants
272					De-worming		Medicine, supplement and chemical substance	Goat	NA
273	2021-06-18	Participatory rural appraisal to investigate constraints in reporting cattle mortalities in the Odi district of North West Province, South Africa	Makgatho	2005	Employ herdsmen		Farm and labor management	Cattle	NA
274					Take animals for vaccination		Medicine, supplement and chemical substance	Cattle	NA
275					Raise breeds that are thought to be resistant to diseases and ticks		Animal management	Cattle	NA
276					Dispose dead animals		Waste management	Cattle	NA
277					Report death of animals		Health monitoring and seeking	Cattle	NA
278	2021-06-18	Cross-cultural analysis of pastoral adaptations and organizational states: A preliminary study	Johnson	2002	Men and women herd different livestock species		Farm and labor management	Goat, camel	NA
279	2021-06-18	Use of herbal remedies by small-scale farmers to treat livestock diseases in central Eastern Cape Province, South Africa	Masika	2000	Use of herbal remedies	Medicinal plants	Medicine, supplement and chemical substance	Cattle, goat, sheep	Redwater and gallsickness (tick borne disease), retained placenta and metritis
280					Use of indigenous breeds that are resistant to diseases		Animal management	Cattle, goat, sheep	NA
281					Seek assistance from neighbours or relatives for treatment on livestock		Health monitoring and seeking	Cattle, goat, sheep	NA
282					Use of antibiotics		Medicine, supplement and chemical substance	Cattle, goat, sheep	Gallsickness
283					Use of anti-inflammatory drugs		Medicine, supplement and chemical substance	Cattle, goat, sheep	Ephermeral fever
284	2021-06-18	Overgrazing in pastoral areas. The commons reconsidered.	Gilles	1981	Use a common pasture	Commonly held resources, group ranches, grazing cooperative, land tenure, private ownership	Animal management	Cattle, goat, sheep	NA
285					Overstocking		Feed management	Cattle, goat, sheep	NA
286					Adjust stocking rate when declines in productivity occur		Health monitoring and seeking	Cattle, goat, sheep	NA
287					Monitor production level of animals communally	Community regulation, collective control, sensitivity to relatively small changes in the condition of their animals, collective strategy	Health monitoring and seeking	Cattle, goat, sheep	NA
288	2021-06-21	Understanding the failure of a behavior change intervention to reduce risk behaviors for avian influenza transmission among backyard poultry raisers in rural Bangladesh: a focused ethnography	Rimi	2016	Cover human's nose and mouth while slaughtering sick poultry by towel or scarf		Protective equipment to prevent human infections	Poultry	Avian influenza
289					Bury carcass and offal		Waste management	Poultry	Avian influenza
290					Wash hands with soap		Personal hygiene	Poultry	Avian influenza
291					Separate sick poultry		Biocontainment	Poultry	Avian influenza
292					Sell sick poultry		Biocontainment	Poultry	Avian influenza
293					Report animal death to livestock officer		Health monitoring and seeking	Poultry	Avian influenza
294					Cull sick animals		Biocontainment	Poultry	Avian influenza
295					Wear masks		Protective equipment to prevent human infections	Poultry	Avian influenza
296					Avoid touching carcass with bare hands		Protective equipment to prevent human infections	Poultry	Avian influenza
297					Keep animals in the bedroom to monitor their health		Health monitoring and seeking	Poultry	Avian influenza
298	2021-06-22	Community response to avian flu in Central Java, Indonesia	Padmawati	2008	Allow chickens to stay inside house		Well-being and stress management	Poultry	NA
299					Not allow sick staff to attend to chickens		Farm and labor management	Poultry	NA
300					Not allow staff to smoke near the birds		Farm and labor management	Poultry	NA
301					Protect chickens from stress related to the climate		Well-being and stress management	Poultry	Stress
302					Supplement vitamins as stress reducing medicines		Medicine, supplement and chemical substance	Poultry	Stress
303					Not allow upset or angry workers to be in contact with chickens		Well-being and stress management	Poultry	NA
304					Not give birds to pregnant women or women with young children to protect their health		Farm and labor management	Poultry	NA
305					Let manure pile up under the cages of layer birds		Waste management	Poultry	NA
306					Provide hygenic environment for chickens		Well-being and stress management	Poultry	NA
307					Constantly monitor chicken health		Health monitoring and seeking	Poultry	NA
308					Vaccination		Medicine, supplement and chemical substance	Poultry	New castle disease
309					Care birds		Well-being and stress management	Poultry	NA
310					Disinfect chicken corrals		Cleaning and disinfection of livestock environment	Poultry	Avian influenza
311					Bury dead chickens		Waste management	Poultry	Avian influenza
312					Report chicken deaths to village head		Health monitoring and seeking	Poultry	Avian influenza
313					Cull chickens		Biocontainment	Poultry	Avian influenza
314					Inform veterinarian of a suspicious death of birds		Health monitoring and seeking	Poultry	Avian influenza
315	2021-06-22	Ethnozoological study of wild vertebrates of the bonifacio garcia community, Morelos, Mexico	Flores	2020	Keep wildlife as a pet		Farm and labor management	Not specified	NA

## Sheet: Table S2
Table S2. Associated MeSH terms extracted from identified papers using Pubmed
Author	MeSh term
Brainard	Animals
Brainard	Cattle
Brainard	Cattle Diseases / prevention & control*
Brainard	Cross-Sectional Studies
Brainard	Cryptosporidiosis / prevention & control*
Brainard	Cryptosporidium parvum*
Brainard	Diarrhea / veterinary
Brainard	Feces
Brainard	Observational Studies as Topic
Brainard	Risk Factors
Parvin	Animals
Parvin	Bangladesh / epidemiology
Parvin	Influenza A Virus, H5N1 Subtype / genetics*
Parvin	Influenza A Virus, H5N1 Subtype / isolation & purification*
Parvin	Influenza A Virus, H9N2 Subtype / genetics*
Parvin	Influenza A Virus, H9N2 Subtype / isolation & purification*
Parvin	Influenza in Birds / epidemiology
Parvin	Influenza in Birds / prevention & control
Parvin	Influenza in Birds / virology*
Parvin	Mutation
Parvin	Poultry
Parvin	Poultry Diseases / epidemiology
Parvin	Poultry Diseases / virology*
Parvin	Risk Factors
Pinior	Animals
Pinior	Bovine Virus Diarrhea-Mucosal Disease / economics*
Pinior	Bovine Virus Diarrhea-Mucosal Disease / prevention & control
Pinior	Cattle
Pinior	Costs and Cost Analysis
Pinior	Diarrhea Viruses, Bovine Viral*
Sanchez	Animals
Sanchez	Education, Veterinary*
Sanchez	Humans
Sanchez	Publications
Sanchez	Students / statistics & numerical data*
Sanchez	Zoonoses / epidemiology*
Agunos 2016	Animals
Agunos 2016	Humans
Agunos 2016	Poultry Diseases / chemically induced
Agunos 2016	Poultry Diseases / epidemiology*
Agunos 2016	Poultry Diseases / microbiology
Agunos 2016	Poultry Diseases / parasitology
Agunos 2016	Poultry*
Agunos 2016	Zoonoses / epidemiology*
Agunos 2016	Zoonoses / microbiology
Agunos 2016	Zoonoses / parasitology
Agunos 2014	Animal Husbandry / methods*
Agunos 2014	Animals
Agunos 2014	Anti-Bacterial Agents / therapeutic use
Agunos 2014	Campylobacter / drug effects
Agunos 2014	Campylobacter / isolation & purification*
Agunos 2014	Campylobacter Infections / drug therapy
Agunos 2014	Campylobacter Infections / transmission*
Agunos 2014	Campylobacter Infections / veterinary*
Agunos 2014	Chickens / microbiology*
Agunos 2014	Drug Resistance, Bacterial
Agunos 2014	Humans
Agunos 2014	Infectious Disease Transmission, Vertical / veterinary
Agunos 2014	Poultry Diseases / drug therapy
Agunos 2014	Poultry Diseases / microbiology*
Agunos 2014	Poultry Diseases / transmission*
Conan	Animal Husbandry / methods*
Conan	Animals
Conan	Developing Countries*
Conan	Poultry
Conan	Poultry Diseases / prevention & control*
Trevennec	Animals
Trevennec	Asia, Southeastern / epidemiology
Trevennec	Humans
Trevennec	Influenza A virus / classification
Trevennec	Influenza A virus / isolation & purification*
Trevennec	Influenza, Human / epidemiology*
Trevennec	Influenza, Human / prevention & control
Trevennec	Influenza, Human / transmission
Trevennec	Risk Factors
Trevennec	Sentinel Surveillance
Trevennec	Swine
Trevennec	Zoonoses / epidemiology
Trevennec	Zoonoses / etiology
Wales	Animals
Wales	Coleoptera / microbiology*
Wales	Diptera / microbiology*
Wales	Humans
Wales	Mites / microbiology*
Wales	Salmonella / isolation & purification
Wales	Salmonella / physiology*
Wales	Zoonoses / microbiology*
Wales	Zoonoses / transmission*
Annand	Animals
Annand	Chickens*
Annand	Disease Outbreaks / prevention & control
Annand	Disease Outbreaks / veterinary*
Annand	Influenza in Birds / diagnosis*
Annand	Influenza in Birds / epidemiology
Annand	Influenza in Birds / parasitology
Annand	Influenza in Birds / virology
Annand	Laos / epidemiology
Annand	Poultry Diseases / diagnosis*
Annand	Poultry Diseases / epidemiology
Annand	Poultry Diseases / prevention & control
Annand	Poultry Diseases / virology
Snively-Martinez (b)	Animal Husbandry*
Snively-Martinez (b)	Animals
Snively-Martinez (b)	Anthropology, Medical
Snively-Martinez (b)	Anti-Bacterial Agents / therapeutic use*
Snively-Martinez (b)	Guatemala / ethnology
Snively-Martinez (b)	Humans
Snively-Martinez (b)	Inappropriate Prescribing / veterinary*
Snively-Martinez (b)	Poultry*
Snively-Martinez (b)	Veterinary Drugs / therapeutic use*
Kannuri	Adult
Kannuri	Agriculture
Kannuri	Agrochemicals / adverse effects*
Kannuri	Agrochemicals / toxicity*
Kannuri	Animals
Kannuri	Anthropology, Medical
Kannuri	Birds
Kannuri	Environmental Pollutants
Kannuri	Farmers*
Kannuri	Female
Kannuri	Gossypium*
Kannuri	Humans
Kannuri	India / ethnology
Kannuri	Male
Kannuri	Middle Aged
Kannuri	Occupational Exposure*
Ekernas	Animals
Ekernas	Animals, Wild*
Ekernas	Conservation of Natural Resources*
Ekernas	Dogs
Ekernas	Humans
Ekernas	Livestock
Ekernas	Mongolia
Ekernas	Population Dynamics
Ekernas	Predatory Behavior
Ekernas	Sheep*
Ekernas	Wolves
Jenjezwa	Animal Husbandry / methods*
Jenjezwa	Animal Technicians
Jenjezwa	Animals
Jenjezwa	Community-Institutional Relations
Jenjezwa	Female
Jenjezwa	Government Programs
Jenjezwa	Humans
Jenjezwa	Legislation, Veterinary
Jenjezwa	Livestock*
Jenjezwa	Schools, Veterinary
Jenjezwa	Social Planning
Jenjezwa	South Africa
Jenjezwa	Veterinarians*
Jenjezwa	Veterinary Medicine*
Liao	Adolescent
Liao	Adult
Liao	Aged
Liao	Animals
Liao	Asia, Southeastern
Liao	Far East
Liao	Female
Liao	Health Knowledge, Attitudes, Practice*
Liao	Humans
Liao	Influenza A Virus, H5N1 Subtype*
Liao	Influenza in Birds
Liao	Influenza, Human / etiology*
Liao	Interviews as Topic
Liao	Male
Liao	Middle Aged
Liao	Poultry
Liao	Public Health
Liao	Young Adult
Mort	Animals
Mort	Dairying / economics*
Mort	Dairying / statistics & numerical data
Mort	Disease Outbreaks / economics
Mort	Disease Outbreaks / statistics & numerical data
Mort	Disease Outbreaks / veterinary*
Mort	Euthanasia, Animal / methods*
Mort	Euthanasia, Animal / statistics & numerical data
Mort	Foot-and-Mouth Disease / economics
Mort	Foot-and-Mouth Disease / epidemiology
Mort	Foot-and-Mouth Disease / psychology*
Mort	Humans
Mort	Interview, Psychological*
Mort	United Kingdom / epidemiology
Dossa	Animal Husbandry / economics
Dossa	Animal Husbandry / education
Dossa	Animal Husbandry / methods*
Dossa	Animals
Dossa	Benin
Dossa	Breeding / methods
Dossa	Female
Dossa	Goats / genetics
Dossa	Goats / growth & development*
Dossa	Male
Dossa	Rural Population
Makgatho	Adult
Makgatho	Aged
Makgatho	Aged, 80 and over
Makgatho	Animal Husbandry* / methods
Makgatho	Animals
Makgatho	Cattle
Makgatho	Cattle Diseases / mortality*
Makgatho	Cause of Death
Makgatho	Cluster Analysis
Makgatho	Data Collection
Makgatho	Female
Makgatho	Humans
Makgatho	Male
Makgatho	Mandatory Reporting*
Makgatho	Middle Aged
Makgatho	Rural Population
Makgatho	South Africa
Makgatho	Surveys and Questionnaires
Makgatho	Veterinary Medicine / methods
Makgatho	Veterinary Medicine / standards*
Masika	Animals
Masika	Animals, Domestic*
Masika	Cattle
Masika	Cattle Diseases / prevention & control
Masika	Cattle Diseases / therapy*
Masika	Drug Administration Routes / veterinary
Masika	Drug Compounding / methods
Masika	Drug Compounding / standards
Masika	Drug Compounding / veterinary
Masika	Humans
Masika	Interviews as Topic
Masika	Medicine, African Traditional*
Masika	Phytotherapy*
Masika	Plants, Medicinal / adverse effects
Masika	Plants, Medicinal / therapeutic use*
Masika	Prevalence
Masika	South Africa
Masika	Surveys and Questionnaires
Rimi	Animal Husbandry*
Rimi	Animals
Rimi	Anthropology, Cultural
Rimi	Awareness
Rimi	Bangladesh / epidemiology
Rimi	Communication*
Rimi	Emotions
Rimi	Endemic Diseases
Rimi	Female
Rimi	Health Behavior*
Rimi	Humans
Rimi	Influenza A Virus, H5N1 Subtype
Rimi	Influenza in Birds / transmission*
Rimi	Influenza in Birds / virology
Rimi	Influenza, Human / epidemiology
Rimi	Influenza, Human / prevention & control*
Rimi	Influenza, Human / transmission
Rimi	Influenza, Human / virology
Rimi	Male
Rimi	Motivation
Rimi	Poultry / virology*
Rimi	Public Health Practice
Rimi	Risk
Rimi	Risk-Taking*
Rimi	Rural Population
Mesh on Demand	Livestock
Mesh on Demand	Developing Countries
Mesh on Demand	One Health
Mesh on Demand	Sustainable Development
Mesh on Demand	Poverty
Mesh on Demand	MEDLINE
Mesh on Demand	Climate Change
Mesh on Demand	Gray Literature
Mesh on Demand	Food Insecurity
Mesh on Demand	Goals
Mesh on Demand	Research Design
Mesh on Demand	Delivery of Health Care
Mesh on Demand	Health Services
Mesh on Demand	Bibliometrics
Mesh on Demand	Malnutrition
Mesh on Demand	Electronics

## Sheet: Table S3
Table S3. Emerged themes/concepts for animal health practices and exemplar practices in each concept
					Inclusion criteria
Theme	Behaviours/terms identified	Animal species	Hazards described	Include	Highly relevant to smallholder	Directly relevant to animal health	Reasons for exclusions
Animal introduction	Trade of live animals between backyard	Poultry		Y	Y	Y
	Purchase new animals only from neighbors	Poutry		Y	Y	Y
	Purchase new animals from outside of the village	Poutry	Avian influenza	Y	Y	Y
	Purchase new animals from mobile vendors	Poutry	Avian influenza	Y	Y	Y
	Purchase new animals from specific sources	Poultry, Cattle	Bovine viral diarrhea virus (C)	Y	Y	Y
	Hatch own eggs	Poutry		Y	Y	Y
	Fumigate hatching eggs	Poultry	Chlamydia psittaci, Salmonella	N	N	N	More relevant for human health
	Use of chemicals on hatching eggs	Poultry	Salmonella	N	N	N	More relevant for human health
	Use of fertile eggs that are treated by antibiotics or heated	Poultry	Mycoplasma	N	N	N	More relevant for human health
	Movement restriction of infected animals between farms	Cattle	Bovine viral diarrhea virus	N	N	Y	Diagnosis of animals often unavailable
Animal management	Individual housing	Cattle	Cryptosporidium parvum	Y	Y/N	Y
	Age-specific housing	Poultry		Y	Y/N	Y
	Raising animals indoor (inside house)	Poultry, goat	Theft	Y	Y	Y
	Raising animals in enclosures	Poultry, goat	Theft	Y	Y	Y
	Open space raising, rear under a natural environment	Pig, cattle	Swine influenza	Y	Y	Y
	Tie/tethering animals	Poultry		Y	Y	Y
	Scavenging	Poultry		Y	Y	Y
	Free-grazing	Cattle	Cryptosporidium parvum	Y	Y	Y
	High containment	Poultry		N	N	Y	Relevant to commercial farms
	Change housing system across seasons to protect crops	Cattle, goat, sheep		N	Y	N	Not immediately relevant to animal health
	Double fencing, use of fence and/or electrified outrigger	Cattle, poultry	Bovine Viral Diarrhea virus (C)	N	N	Y	Relevant to commercial farms
	Not to share coops with neighbours	Poultry	Avian Influenza	Y	Y	Y
	Interbreeding of birds from neighbours	Poultry		Y	Y	Y
	Share male animals for breeding	Sheep, goat		Y	Y	Y
	Co-grazing with livestock from other households, use a common pasture	Cattle, goat, sheep		Y	Y	Y
	Use dogs as a guard	Cattle, goat, sheep		N	Y	N	Relevant to animal deaths due to predators (beyond the scope)
	Use fluid retaining hormones to increase the weight	Poultry	Avian influenza	N	N	N	Relevant to commercial farms
	Thinning flock (reduce flock size for increased production)	Poultry	Campylobacter	N	N	Y	Relevant to commercial farms
	Castration	Cattle, goat, sheep		N	N	N	Not immediately relevant to animal health
	Not to keep male animals	Goat, sheep		N	N	N	Not immediately relevant to animal health
	Breed animals resistant to disease (that may be indigenous breed)	Cattle, goat, sheep, poultry		Y	Y	Y/N
	Use fast-growing breed	Poultry	Avain influenza	Y	Y	Y/N
Biocontainment	Pre-harvest intervention	Poultry	Campylobacter, Salmonella	N	N	N	More relevant to human health
	Use of HEPA filter	Goat	Coxiella burnetii	N	N	Y	Relevant to commercial farms
	Use of ventilation/ventilation flap	Cattle, goat	Coxiella burnetii (G), Cryptosporidium parvum (C)	N	N	Y	Relevant to commercial farms
	Prepare separate air flow system	Pig	MRSA	N	N	Y	Relevant to commercial farms
	Improve air quality	Poultry	Chlamydia psittaci	N	N	Y	Relevant to commercial farms
	Electrostatic space charger	Poultry	Salmonella	N	N	Y	Relevant to commercial farms
	Quarantine and isolate sick animals	Cattle, poultry	Cryptosporidium parvum (C) , Avain influenza (P)	Y	Y	Y
	Remove sick animals by sale, culling or consumption	Cattle, poultry	Bovine viral diarrhea virus (C), Trypanosomiasis (C), foot-and-mouth disease (C), brucellosis (C), cough (C), Chlamydia psittaci (P), Avian influenza (P), respiratory disease (P), New Castle disease (P)	Y	Y	Y
	Empty pen	Cattle	Cryptosporidium parvum	Y	Y	Y
	Keep multiple animal species	Pig	Swine influenza	Y	Y	Y
	Use of wildlife feeder	Poultry		Y	Y	Y
Cleaning and disinfection of livestock environment	Cleaning and disinfection	Cattle, poultry, goat	Bovine Viral Diarrhea Virus (C), Bovine Herpes Virus-1 (C), Campylobacter (P), Salmonella (P), Avian influenza (P), Coxiella burnetii (G)	Y	Y	Y
	Clean a pond that duck uses	Poultry		Y	Y	Y
	Poor husbandry and sanitation/provide hygenic environment	Poultry	Avian Influenza	Y	Y	Y
Colostrum	Not providing colostrum	Cattle	Cryptosporidium parvum	N	N	Y	Relevant to commercial farms
	Use artificial colostrum/milk replacer	Cattle	Cryptosporidium parvum	N	N	Y	Relevant to commercial farms
	Process (heat/sterlize) colostrum	Cattle	Cryptosporidium parvum	N	N	Y	Relevant to commercial farms
Human making contacts with biological fluids from animals	Touch animals for milking, feeding and handling	Goat	Coxiella burnetii	N	Y	N	More relevant to human health
	Attend and assist delivery of animals	Cattle, goat	Brucellosis (C), Coxiella burnetii (G)	N	Y	N	More relevant to human health
	Contact with animal placenta and/or vaginal secretions	Goat	Coxiella burnetii	N	Y	N	More relevant to human health
	Collect blood	Goat	Coxiella burnetii	N	Y	N	More relevant to human health
	Suck fighting cock's head and nose if the cockerel had wounds, pus, blood, nose-pus	Poultry	Avian Influenza	N	Y	N	More relevant to human health
Farm and labor management	Run a cooperative large poultry production in the community	Poultry		N	N	Y	Relevant to commercial farms
	Employ herdsmen	Goat		N	Y	N	Not immediately relevant to animal health (although the skill of such herdsmen can substantially affect animal health)
	Use of automatic feeding system	Goat	Coxiella burnetii	N	N	N	Relevant to commercial farms
	Use of automatic milking	Cattle	Coxiella burnetii	N	N	N	Relevant to commercial farms
	Quota on animals to be raised per family	Sheep		N	Y	N	Not immediately relevant to animal health
	Designate workers per species	Poultry	Chlamydia psittaci	N	N	N	Relevant to commercial farms
	Tending to other animals before touching own poultry	Poultry	Campylobacter, Salmonella	N	Y	N	More relevant to human health
	Not allow sick staff to attend to chickens	Poultry		N	N	Y	Relevant to commercial farms
	Not allow staff to smoke near the birds	Poultry		N	N	Y/N	Relevant to commercial farms
	Not allow upset or angry workers to be in contact with chickens	Poultry		N	N	Y/N	Relevant to commercial farms
	Not give birds to pregnant women or women with young children to protect their health	Poultry		N	Y	N	More relevant to human health
	Practice of single/3 lambings per year	Sheep		N	Y	N	Not immediately relevant to animal health
	Keep wildlife as a pet	Livestock		N	Y	N	Not immediately relevant to animal health (it depends on which livestock and wildlife species are kept)
	Men and women herd different livestock species	Goat, camel		N	Y	N	Not immediately relevant to animal health (although a potential systematic difference in animal management between the gender, if any, may affect animal health)
Feed and water safety	Improve water quality	Poultry	Campylobacter, Salmonella	Y	Y	Y
	Water disinfection	Poultry	Campylobacter, Salmonella	Y	Y	Y
	Use of water from ponds or rivers for livestock	Poultry		Y	Y	Y
	Use of silage	Goat	Coxiella burnetii	N	Y	N	More relevant to human health
	Make a storage of hay	Cattle		N	Y	N	More relevant to human health
	Keep crop residues under the sun	Cattle		N	Y	N	Not immediately relevant to animal health (although it depends on which pathogens may amplify in such a condition)
	Pasteurize feed	Cattle	Cryptosporidium parvum	Y	Y	Y
	Feed unprocessed food	Poultry	Avian Influenza	Y	Y	Y
	Allow chickens to scavenge household scraps	Poultry	Avian Influenza	Y	Y	Y
	Feed chicken offal to backyard chicken	Poultry		Y	Y	Y
	Feed uncooked chikcen intestine to pigs	Pig	Avian Influenza	Y	Y	Y
	Feed damaged vegetable or fruits	Cattle, pig		Y	Y	Y
	Use of commercial feed	Poultry	Avian Influenza	Y	Y	Y
	Avoid sheep to graze at genetically modified cotton fields	Sheep		N	Y	N	Not immediately relevant to animal health (at least the impact is unclear)
	Clean containers for food and water for livestock	Poultry		Y	Y	Y
Feed management	Stock rotation	Cattle, sheep, poultry	Cryptosporidium parvum (C), Chlamydia psittaci (P)	N	Y	Y	Feed management is beyond the scope
	Modify stocking density/overstocking	Cattle, goat, sheep	Cryptosporidium parvum	N	Y	Y	Feed management is beyond the scope
	Migrate/shift animals to other areas	Cattle, goat, sheep		N	Y	Y	Feed management is beyond the scope
	Feed withdrawal	Poultry	Salmonella	N	N	N	Feed management is beyond the scope
	Turning to other source of water supply	Livestock		N	Y	Y	Feed management is beyond the scope
	Diversify crop varieties for livestock feed to adapt for extreme climate	Cattle		N	Y	Y	Feed management is beyond the scope
	Prepare for and manage drought	Livestock		N	Y	N	Feed management is beyond the scope
	Buy hay and crop residues	Cattle		N	Y	Y	Feed management is beyond the scope
	Feed maize	Goat	Coxiella burnetii	N	Y	Y	Feed management is beyond the scope
Fomites and mechanical vector	Share materials with other farms/use house-specific working materials	Cattle	Bovine Viral Diarrhea Virus, Bovine Herpes Virus-1	Y	Y	Y
	Allow/restrict visitors	Cattle, poultry	Bovine Viral Diarrhea Virus and Bovine Herpes Virus-1 (C)	Y	Y	Y
	Separate children from poultry	Poultry		Y	Y	Y
	Change/disinfect boots/footwear	Poultry	Campylobacter, Salmonella	Y	Y	Y
	Work laundry separation	Pig	MRSA	N	N	Y	Relevant to commercial farms
	Changing clothes after handling animals	Cattle, goat, sheep	Coxiella burnetii	N	N	Y	Relevant to commercial farms
	Use of artifical insemination	Goat	Coxiella burnetii	Y	Y	Y
	Wash feeding utensils	Cattle	Cryptosporidium parvum	Y	Y	Y
	Dry equipment	Poultry	Campylobacter	Y	Y	Y
Health monitoring and seeking	Test animals	Cattle	Bovine Viral Diarrhea Virus	Y	Y	Y
	Monitor health and/or production, keep a record of flock history	Poultry	Chlamydia psittaci	Y	Y	Y
	Report clinically affected/sick animals	Pig, poultry	Swine Influenza (Pig), Avian Influenza (P),	Y	Y	Y
	Report death of animals	Cattle, poultry	Avian Influenza (P)	Y	Y	Y
	Use animal health service/involve veterinarians/zootechnicians	Sheep		Y	Y	Y
	Seek assistance for treatment	Cattle, goat, sheep		Y	Y	Y
	Cull birds when farmers know the disease is in the vicinity	Poultry	Respiratory diseases which may cause sudden death	Y	Y	Y
	Lax scrutiny of imported poultry strains	Poultry	Avian Influenza	N	N	Y	Relevant to commercial farms
	Conduct diagnosis on workers	Poultry	Chlamydia psittaci	N	N	Y	Relevant to commercial farms
Human-animal relationship	Not to sell favourite animals in the herd	Goat, sheep		N	Y	N	Not immediately relevant to animal health (although this can potentially affect persistence of some diseases in herd)
	Build a freindship and/or mutual trust with livestock	Cattle, goat, sheep, cow, horse, mule		Y	Y	Y
	Cull animals from others but not their own	Cattle, goat, sheep, cow, horse, mule		N	Y	N	Not immediately relevant to animal health (although this can potentially affect persistence of some diseases in herd)
	Spend play time with lambs, kids and other animals in childhood	Cattle, goat, sheep, cow, horse, mule		N	Y	N	More relevant to human health
	Name livestock	Cattle, goat, sheep, cow, horse, mule		N	Y	N	Not immediately relevant to animal health
Livestock transfer	Livestock transfer (cultural practice to give livestock as a gift)	Cattle		N	Y	N	Not immediately relevant to animal health
Medicine, supplement and chemical substance	Feed additives and supplement	Cattle, poultry	Cryptosporidium parvum (C), Campylobacter and Salmonella (P), Stress (P), Avian Influenza (P)	Y	Y	Y
	Use bacteriophages	Poultry	Campylobacter and Salmonella (P)	Y	Y	Y
	Competitive exclusion	Poultry	Campylobacter and Salmonella (P)	Y	Y	Y
	Vaccination and immunization	Cattle, goat, poultry	Bovine Viral Diarrhea Virus (C), Anthrax and Clostridium (black quarter) (C), Trypanosomiasis and foot-and-mouth disease (C), cough and brucellosis (C), E. coli (C), Peste des petits ruminants (G), Campylobacter and Salmonella (P), Mycoplasma (P), Avian Influenza and New Castle disease (P), Chlamydia psittaci (P)	Y	Y	Y
	Use of antibiotics	Cattle, goat, sheep, poultry	Trypanosomiasis and foot-and-mouth disease (C), cough and brucellosis (C), Mycoplasma and Chlamydia psittaci (P), Gallsickness (C, G, S), Campylobacter and Avian Influenza (P)	Y	Y	Y
	Reduce the use of antibiotics/run organic productions	Cattle	Cryptosporidium parvum (C),	Y	Y	Y
	Use of antiviral therapy	Poultry	Avian Influenza	Y	Y	Y
	Use of bactericide	Poultry	Salmonella	Y	Y	Y
	Use of herbal and/or traditional medicine/treatment	Cattle, pig	Trypanosomiasis and foot-and-mouth disease (C), cough and brucellosis (C), skin disease and injury (C), Redwater, gallsickness (tick borne disease), retained placenta and metritis (C, G, S), Avian Influenza (Pig)	Y	Y	Y
	Use of coccidiostats	Cattle	Cryptosporidium parvum	Y	Y	Y
	Use of trypanocides	Cattle	Trypanosomiasis	Y	Y	Y
	Use of de-worming	Goat		Y	Y	Y
	Use of dipping and spray tank	Cattle	Tick infestation	Y	Y	Y
	Prophylactic use of veterinary medicine	Cattle	Trypanosomiasis, foot-and-mouth disease, cough, brucellosis	Y	Y	Y
	Disinfect animal	Cattle	Cryptosporidium parvum	Y	Y	Y
	Use of anti-inflammatory drugs	Cattle, goat, sheep	Ephermeral fever	Y	Y	Y
Personal hygiene	Hand washing	Cattle, poultry	Cryptosporidium parvum (C), Campylobacter and Salmonella (P), Avian Influenza (P)	N	Y	N	More relevant to human health
	Spray antiseptic	Poultry	Avian Influenza	N	Y	N	More relevant to human health
Pest and vector control	Use screen gauze, wind stoppers, stretch net	Goat, poultry	Coxiella burnetii (G), Avian Influenza (P)	Y	Y	Y
	Use of fly screens	Poultry	Salmonealla, Campylobacter	Y	Y	Y
	Use of pest control/insecticide/smoke	Cattle, poultry	Insect bites and trypanosomiasis (C), Campylobacter (P)	Y	Y	Y
	Pest/vermin control	Cattle, poultry	Bovine Viral Diarrhea virus (C), Campylobacter (P)	Y	Y	Y
	Kill predatory wildlife	Cattle, goat, sheep		N	Y	N	Relevant to animal deaths due to predators (beyond the scope)
Protective equipment to prevent human infections	Use gloves	Cattle, goat, sheep, poultry	Coxiella burnetii (C, G, S), Avain Influenza (P)	N	Y	N	More relevant to human health
	Use mask or something to cover nose/mouth	Poultry	Chlamydophila psittac, Avian Influenza	N	Y	N	More relevant to human health
	Wear boots and clothes	Cattle, goat, sheep, poultry	Coxiella burnetii (C, G, S), Avain Influenza (P)	N	Y	N	More relevant to human health
	Wear eye protection	Poultry	Chlamydophila psittac, Avian Influenza	N	Y	N	More relevant to human health
	Use of non-specified personal protective equipment	Cattle, poultry	Mastitis (C), Avian Influenza (P)	N	Y	N	More relevant to human health
	Avoid touching carcass with bare hands	Poultry	Avian Influenza	N	Y	N	More relevant to human health
Waste management	Litter/manure management	Goat, poultry	Coxiella burnetii (G), Campylobacter and Salmonella (P)	Y	Y	Y
	Carcass management	Cattle, poultry	Avian Influenza (P)	Y	Y	Y
	Dispose live animals	Poultry	Avian Influenza and New Castle disease	Y	Y	Y
Well-being and stress management	Isolate animals that giving birth	Cattle, poultry	Cryptosporidium parvum (C)	Y	Y	Y
	(Non-)Use of bedding/specific floor	Cattle	Cryptosporidium parvum	Y	Y	Y
	Use of roof/establish shelter	Cattle	Cryptosporidium parvum	Y	Y	Y
	Consider thermal/climatic comfort of animals/new born animals	Cattle, poultry	Cryptosporidium parvum (C), stress (P)	Y	Y	Y
	Take good care of animals	Cattle, poultry		Y	Y	Y
	Ignore/treat bodily lesions	Cattle	Mastitis, injuries	Y	Y	Y
	Optimize brooding condition	Poultry	Campylobacter and Salmonella	Y	Y	Y

## Sheet: Table S4_MEDLINE
Search terms in other databases
Table S4. Search terms for MEDLINE via Ovid
Searched on 24th August 2021
								Number of hits
Theme/concept	#	Ovid Line #	Subtheme	Examples identified	MeSH terms	Search terms 1*	Search terms 2*	Search terms Only	MeSH Only	Search OR MeSH	(Search OR MeSH) AND Core$	Total in this concept
	1-1	67	Pre-emptive culling or sale	Cull birds when farmers know the disease is in the vicinity	Animal Culling/	((pre-emptive* or "preemptive*" or "pre emptive*") adj1 (cull* or slaughter* or remov*))	((rapid* or quick* or hast* or immediat* or fast or sudden*) adj1 (sale* or cull* or sell* or sold or consum*))	1548	164	1711	3
Biocontainment	1-2	69	Quarantine	Quarantine and isolate sick animals	Quarantine/ve [Veterinary]	(quarantine* OR segregat*)		44703	289	44703	33
	1-3	70	Removal of sick animals	Remove sick animals by sale, culling or consumption		( isolat* OR cull* OR sell* OR sold OR consum* ) adj1 ( dead OR sick )		71			3
	1-4	73	Fallow period between batches or animal introductions	Empty pen		("all-in-all-out" OR "all-in/all-out" OR "all in all out")	( empty OR emptied OR emptying ) adj2 ( pen* OR cage* OR house* OR housing* OR building* OR stall* OR stable* )	488			4
	1-5	76	Interspecies transmission	Keep multiple animal species, use of wildlife feeder		( various OR multiple OR different ) adj ( "animal species" OR "livestock species" )	(interspecies OR "inter-species" OR ((wildlife OR peridomestic OR "wild animal*" OR "wild bird*") adj (fed OR feed*)))	16337			26
	1-6	77		Additional terms		biocontain*		508			2
	ALL	78										69
Cleaning and disinfection of livestock environment	2-1	81	Sanitation of livestock living space	Cleaning and disinfection	exp Sanitation/ OR exp Disinfection	((clean* OR disinfect* OR wash* OR hygien* OR saniti* OR sanitation* OR steril*) adj1 (cage OR cages OR coop OR coops OR pen OR pens* OR building* OR floor* OR space* OR corral OR corrals OR house OR houses OR housing* OR stable OR stables* OR barn OR barns* OR environment*))		17740	117632	131941	49
				Clean a pond that duck uses
				Poor husbandry and sanitation/provide hygenic environment
	ALL											49
Animal introduction	3-1	82	Source of animals	Purchase animals from neighbors/outside of the village/vendors/specific sources		((sourcing OR sourced OR purchas* OR buy* OR introduc*) adj3 ("vendor*" OR market* OR trader* OR middleman OR middlemen OR dealer* OR (("within" OR "outside" OR neighbour* OR neighbor*) adj2 (village* OR communit* OR farm*))))		2967			21
	ALL											21
Feed and water safety	4-1	13	Hygienic status of feed and water	Improve water quality	exp Hygiene/ or Water/ps or exp Water Supply/	((fed or feed*) adj3 (intestine or viscera* or offal* or organ or organs or uncooked or raw or contaminated or moldy OR mold OR mould OR mouldy OR carcass* OR fetus* OR foetus* OR fetal OR foetal OR placenta* or scrap* or kitchen or aborted* or dead or swill* OR lake OR pond OR river OR basin* OR "surface water" OR disinfected))	(((contaminated or dirty or moldy or mouldy or raw or uncooked or damaged or kitchen or household) adj2 (feed or scrap* or leftover* or swill*)) OR "household waste*" OR "kitchen waste*" OR "food waste*" OR "water contaminated" OR "open water source*" OR "water quality" OR waterborne OR "water borne" OR "water-borne" OR wastewater OR (contaminated adj (river OR lake OR pond OR basin* OR "fresh wa…	103444	77311	173745	114
				Water disinfection
				Use of water from ponds or rivers for livestock
				Pasteurize feed
				Feed unprocessed food
				Allow chickens to scavenge household scraps
				Feed chicken offal to backyard chicken
				Feed uncooked chikcen intestine to pigs
				Feed damaged vegetable or fruits
				Use of commercial feed
	4-2	14	Hygienic status of equipment for feeding	Clean containers for food and water for livestock		((clean* or disinfect* or wash*) adj2 (container* or feeder* or trough*))		146			2
	ALL	15										115
Fomites and mechanical vector	5-1	88	Disease transmission through fomites	Share materials with other farms/use house-specific working materials	exp fomites/	(material* OR equipment* OR utensil* OR machin* OR device* OR tool* OR boot* OR footwear* OR shoe* OR "shoe cover*") adj2 (disinfect* OR clean* OR wash* OR steriliz* OR sterilis* OR sanitiz* OR sanitis* OR share* OR dry OR dried OR drying)		14624	566	15138	10
				Change/disinfect boots/footwear
				Wash feeding utensils
				Dry equipment
	5-2	84	Visitor restriction	Allow/restrict visitors		(visit* OR people OR guest* OR neighbor* OR neighbour*) adj1 (restrict* OR prohibit* OR control* OR ban* OR allow*)		4125			2
	5-3	85	Artificial insemination	Use of artifical insemination		"artificial insemination*" OR "artificially inseminat*"		8423			37
	5-4	86	Biosecurity	Additional terms		biosecur*		9433			199
	ALL	89										245
Health monitoring and seeking	6-1	18	Monitoring and reporting of animal health problems	Test animals	exp Diarrhea/ve OR exp Disease Outbreaks/ve OR exp Disease Transmission, Infectious/ve OR exp Endemic Diseases/ve OR exp Communicable Disease Control/ OR exp Noncommunicable Diseases/ OR exp Health Knowledge, Attitudes, Practice/ OR exp Education, Veterinary/ OR exp Farmers/px OR exp Decision Making/	((treat* OR care* OR test* OR diagnos* OR monitor* OR assess* OR observ* OR report* OR identif* OR detect* OR screen* OR communicat*) adj1 (disease* OR clinical* OR health* OR unhealthy OR sick* OR syndrom* OR symptom* OR disorder* OR producti* OR reproduct* OR stress* OR ill* OR flu* OR fever* OR malad* OR weak* OR emaciat* OR anorexia OR appetite OR lethargy OR lethargic OR lesion* OR wound* OR…		2273434	708258	2865835	667
				Report clinically affected/sick animals
				Report death of animals
	6-2	19	Record keeping	Monitor health and/or production, keep a record of flock history		(flock* OR herd*) adj1 (histor*)		59			13
	6-3	22	Animal health service	Use animal health service/involve veterinarians/zootechnicians	exp Animal Technicians/ OR exp Health Communication/ OR exp Community-Institutional Relations/	"animal health service*" OR "livestock health service*" OR "veterinary service*" OR zootechnician* OR veterinarian* OR paraveterinarian* OR "para-veterinarian* OR "animal health worker*" OR "livestock health worker*" OR "extension service*"		27707	14375	41795	256
				Seek assistance for treatment
	ALL	23										820
Human-animal relationship	7-1	26	Attentiveness towards livestock	Build a freindship and/or mutual trust with livestock	exp Human-Animal Interaction/	(friendship* OR relationship* OR trust* OR interaction*) adj2 ("human-animal" OR "animal-human" OR "human and animal*" OR "humans and animal*" OR "humans and farm animals" OR "human and farm animal*" OR "human and livestock" OR "humans and livestock")	companionship*	1975	1972	3762	8
	ALL											8
Medicine, supplement and chemical substance	8-1	39	Feed additive	Feed additives and supplement	exp Veterinary Drugs/ OR exp Therapeutic Uses/ OR exp Dietary Supplements/ OR exp Vaccination/ve OR exp Antibiotic Prophylaxis/ve	"feed additive*" OR "feed supplement*" OR "dietary supplement" OR probiotic* OR prebiotic*		49817	5613412	5633759	290
	8-2	28	Bacteriophage use	Use bacteriophages		bacteriophage*		60253			4
	8-3	29	Competitive exclusion	Competitive exclusion		"competitive exclusion*"		1404			0
	8-4	30	Vaccination	Vaccination and immunization		vaccin* OR immunis* OR immuniz*		529969			353
	8-5	31	Antibiotic use	Use of antibiotics		antibiotic* OR "anti-biotic*" OR "anti biotic*" OR antimicrobial* OR "anti-microbial*" OR "anti microbial*" OR antibact* OR "anti-bact*" OR "anti bact*" OR microbicid* OR "modern medicine*" OR "prescription medicine*" OR "over-the-counter medicine*"		780048			205
				Reduce the use of antibiotics/run organic productions
	8-6	32	Antiviral use	Use of antiviral therapy		antivir* OR "anti-viral" OR "anti viral" OR virucid*		161824			6
	8-7	33	Bactericide use	Use of bactericide		bactericid* OR bacteriocid* OR bacteriostatic* OR bcidal OR germicid* OR fungicid* OR fungistatic* OR antifung* OR "anti-fung" OR antimycotic* OR "anti-mycotic*" OR antimycobacterial* OR "anti-mycobacterial*"		149266			7
	8-8	36	Traditional therapy	Use of herbal and/or traditional medicine/treatment	exp Medicine, Traditional/	((herbal OR plant OR traditional OR "traditional folk" OR natural OR conventional OR ethnoveterinary OR complementary OR alternative) adj1 (treat* OR medicine* OR medication* OR drug* OR extract* OR agent* OR remed* OR supplement* OR therap*))	medicinal adj1 (herb* OR plant* OR ingredient* OR application*)	391863	41517	407032	86
	8-9	37	Endoparasite control	Use of coccidiostats	* parasite control is encapsulated in the MeSH term exp Communicable Disease Control/	coccidiostat* OR anticoccid* OR antiprotozoa* OR "anti-protozoa*" OR trypanocid* OR antiparasit* OR "anti-parasit*" OR parasiticid* OR "de-worming" OR deworming OR worming OR drenching OR anthelmintic* OR antihelmint* OR flukicid*		49904			127
				Use of trypanocides
				Use of de-worming
	8-10	40	Ectoparasite control	Use of dipping and spray tank		dipping OR acaricid* OR "spray pump*" OR "pump spray*" OR "plunge dip*"		8390			53
	8-11	41	Prophylaxis	Prophylactic use of veterinary medicine		prophylax* OR prophylac* OR (("prevent*" OR "pre-emptive*" OR "preemptive*") adj2 (medicine* OR drug* OR remed* OR medication*))		600217			288
	8-12	42	Hoof care	Disinfect animal		"foot-bath*" OR "foot bath*" OR "hoof bath*" OR "hoof-bath*"		118			0
	8-13	43	Anti-inflammatory use	Use of anti-inflammatory drugs		"anti-inflammator*" OR antiinflammator* OR "pain relie*" OR "pain killer" OR "pain management*" OR analgesi* OR analgaesi* OR antipyretic OR anaesthe*		746173			7
	8-14	44	Herd health	Additional terms		"flock treatment" OR "flock health" OR "herd treatment" OR "herd health"		2671			14
	ALL	45										996
Pest and vector control	9-1	48	Pest control	Use screen gauze, wind stoppers, stretch net	exp Disease Vectors/	(pest* OR vermin* OR insect* or vector*) adj2 ( control* OR manage*)	(("stretch net*" OR "fly screen*" OR "insect screen*" OR "mosquito screen*" OR "mosquito net*" OR "insect net*" OR "screen gauze*" OR "wind stopper*") OR ((insecticid* OR pesticid*) adj4 ( livestock OR cattle OR cow* OR buffalo* OR bovine* OR dairy OR beef* OR sheep OR goat* OR lamb* OR caprine OR ovine OR hog* OR swine OR pig* OR porcine OR ruminant OR boar* OR horse* OR equine OR avian OR poult…	90875	40242	123495	119
				Use of fly screens
				Use of pest control/insecticide/smoke
				Pest/vermin control
	ALL											119
Animal management	10-1	51	Livestock keeping style	Raising animals indoor (inside house)	exp *Animal Husbandry/	((reason* OR motivat* OR prefer* OR attitude* OR perception* OR perceive* OR view* OR belie*) adj5 (scaveng* OR roam* OR "free roam*" OR "free-roam*" OR "free rang*" OR "free-rang*" OR 'free-graz*" OR "free graz*" OR tether* OR tied OR confine* OR enclos* OR cage* OR "open space*" OR backyard))	(age OR individual*) adj3 (pen* OR cage* OR building* OR stall* OR stable* OR barn* OR room* OR house OR houses OR housing* OR housed)	16435	11926	28138	491
				Raising animals in enclosures
				Open space raising, rear under a natural environment
				Tie/tethering animals
				Scavenging/free roaming/free grazing
				Not to share coops with neighbours
				Individual housing/age-specific housing
	10-2		Share breeding animals	Share male animals for breeding		("cooperative breeding*" OR "traditional breeding*" OR "village breeding*" OR "community breeding*" OR "random mating*" OR "controlled breeding*")	("shared bull*" OR "shared ram*" OR "shared boar*" OR "shared buck*" OR "shared rooster*" OR "shared stud*" OR "shared male")	2057			13
				Interbreeding of birds from neighbours
	10-3		Use of specific breeds	Use local or exotic breeds		(indigenous OR local OR native OR traditional OR exotic OR improved) adj (breed* OR trait*)		2118			91
	ALL											552
Waste management	11-1	54	Waste management	Litter/manure management	Waste Management/ or Biofuels/	((dispos* OR discard* OR burn* OR bury OR buried OR burying* OR burial* OR acidif*) adj2 (excreta* OR litter* OR waste* OR slurry* OR manure* OR effluent* OR carcass* OR abort* OR fetal OR foetal OR fetus* OR foetus* OR placenta* OR offal* OR viscera* OR organ* OR "dead body" OR "dead bodies" OR livestock OR cattle OR cow* OR buffalo* OR bovine* OR dairy OR beef* OR sheep OR goat* OR lamb* OR cap…	biogas* OR biofuel* OR biodigester*1	82665	19957	89390	55
				Carcass management
				Dispose live animals
	ALL											55
Well-being and stress management	12-1	57	Management of livestock giving birth	Isolate animals that giving birth	exp Housing, Animal/ OR exp Animal Welfare/ OR exp "Wounds and Injuries"/ve	((isolat* OR segregat* OR separat* OR confine*) adj3 (pregnant OR calv* OR deliver* OR farrow* OR foal* OR lambing OR kidding OR "giving birth*" OR "gave birth*" OR dam OR dams OR sow OR sows))		4673	36223	40793	56
	12-2	60	Housing and livestock conditions	(Non-)Use of bedding/specific floor		((livestock OR cattle OR cow* OR buffalo* OR bovine* OR dairy OR beef* OR sheep OR goat* OR lamb* OR caprine OR ovine OR hog* OR swine OR pig* OR porcine OR ruminant OR boar* OR horse* OR equine OR avian OR poultry OR chicken* OR fowl* OR duck* OR turkey* OR layer OR broiler OR animal*) adj1 (welfare* OR comfort* OR "body lesion*" OR "bodily lesion*" OR shelter*))	((bedding* OR floor*) adj2 (pen* OR cage* OR house* OR housing* OR building* OR stall* OR stable* OR barn*))	28982			53
				Use of roof/establish shelter
				Consider thermal/climatic comfort of animals/new born animals
				Take good care of animals
				Ignore/treat bodily lesions
	12-3	61	Livestock delivering conditions	Optimize brooding/delivering condition		(birthing OR brooding OR calving OR foal* OR deliver* OR farrowing OR lambing OR kidding) adj2(environment* OR condition*)		2641			4
	ALL	62										98
* Search term 1 and 2 were run together using OR		* Search term 1 and 2 were run together using OR									TOTAL	1945
$ Core term refers to the set of the keywords that encapsulate the concepts of livestock, LMICs and smallholder											English	1915
1 string 'compost' was considered for inclusion, however, this added a significant numebr of papers related to the management of wasted vegetable and plant, so excluded
								3147

## Sheet: Table S5_EMBASE
Search terms in other databases
Table S5. Search terms for EMBASE via Ovid
Searched on 24th August 2021
								Number of hits
Theme/concept	#	Ovid Line #	Subtheme	Examples identified	Emtree subheading	Search terms 1	Search terms 2	Without Core$	Total in this concept
	1-1	67	Pre-emptive culling or sale	Cull birds when farmers know the disease is in the vicinity	Animal Culling/	((pre-emptive* or "preemptive*" or "pre emptive*") adj1 (cull* or slaughter* or remov*))	((rapid* or quick* or hast* or immediat* or fast or sudden*) adj1 (sale* or cull* or sell* or sold or consum*))	77412	86
Biocontainment	1-2	69	Quarantine	Quarantine and isolate sick animals	quarantine/	(quarantine* OR segregat*)
	1-3	70	Removal of sick animals	Remove sick animals by sale, culling or consumption		( isolat* OR cull* OR sell* OR sold OR consum* ) adj1 ( dead OR sick )
	1-4	73	Fallow period between batches or animal introductions	Empty pen		("all-in-all-out" OR "all-in/all-out" OR "all in all out")	( empty OR emptied OR emptying ) adj2 ( pen* OR cage* OR house* OR housing* OR building* OR stall* OR stable* )
	1-5	76	Interspecies transmission	Keep multiple animal species, use of wildlife feeder		( various OR multiple OR different ) adj ( "animal species" OR "livestock species" )	( interspecies OR "inter-species" OR ((wildlife OR peridomestic OR "wild animal*" OR "wild bird*") adj (fed OR feed*)))
	1-6	77		Additional terms		biocontain*
	ALL	78
Cleaning and disinfection of livestock environment	2-1	81	Sanitation of livestock living space	Cleaning and disinfection	sanitation/ OR cleaning/ OR disinfection/	((clean* OR disinfect* OR wash* OR hygien* OR saniti* OR sanitation* OR steril*) adj1 (cage OR cages OR coop OR coops OR pen OR pens* OR building* OR floor* OR space* OR corral OR corrals OR house OR houses OR housing* OR stable OR stables* OR barn OR barns* OR environment*))		81864	85
				Clean a pond that duck uses
				Poor husbandry and sanitation/provide hygenic environment
	ALL
Animal introduction	3-1	82	Source of animals	Purchase animals from neighbors/outside of the village/vendors/specific sources		((sourcing OR sourced OR purchas* OR buy* OR introduc*) adj3 ("vendor*" OR market* OR trader* OR middleman OR middlemen OR dealer* OR (("within" OR "outside" OR neighbour* OR neighbor*) adj2 (village* OR communit* OR farm*))))		4628	23
	ALL
Feed and water safety	4-1	13	Hygienic status of feed and water	Improve water quality	exp Hygiene/ or water contamination/ or water supply/ or water borne disease/	((fed or feed*) adj3 (intestine or viscera* or offal* or organ or organs or uncooked or raw or contaminated or moldy OR mold OR mould OR mouldy OR carcass* OR fetus* OR foetus* OR fetal OR foetal OR placenta* or scrap* or kitchen or aborted* or dead or swill* OR lake OR pond OR river OR basin* OR "surface water" OR disinfected))	(((contaminated or dirty or moldy or mouldy or raw or uncooked or damaged or kitchen or household) adj2 (feed or scrap* or leftover* or swill*)) OR "household waste*" OR "kitchen waste*" OR "food waste*" OR "water contaminated" OR "open water source*" OR "water quality" OR waterborne OR "water borne" OR "water-borne" OR wastewater OR (contaminated adj (river OR lake OR pond OR basin* OR "fresh wa…	308290	223
				Water disinfection
				Use of water from ponds or rivers for livestock
				Pasteurize feed
				Feed unprocessed food
				Allow chickens to scavenge household scraps
				Feed chicken offal to backyard chicken
				Feed uncooked chikcen intestine to pigs
				Feed damaged vegetable or fruits
				Use of commercial feed
	4-2	14	Hygienic status of equipment for feeding	Clean containers for food and water for livestock		((clean* or disinfect* or wash*) adj2 (container* or feeder* or trough*))
	ALL	15
Fomites and mechanical vector	5-1	88	Disease transmission through fomites	Share materials with other farms/use house-specific working materials	exp fomites/	(material* OR equipment* OR utensil* OR machin* OR device* OR tool* OR boot* OR footwear* OR shoe* OR "shoe cover*") adj2 (disinfect* OR clean* OR wash* OR steriliz* OR sterilis* OR sanitiz* OR sanitis* OR share* OR dry OR dried OR drying)		59083	284
				Change/disinfect boots/footwear
				Wash feeding utensils
				Dry equipment
	5-2	84	Visitor restriction	Allow/restrict visitors		(visit* OR people OR guest* OR neighbor* OR neighbour*) adj1 (restrict* OR prohibit* OR control* OR ban* OR allow*)
	5-3	85	Artificial insemination	Use of artifical insemination		"artificial insemination*" OR "artificially inseminat*"
	5-4	86	Biosecurity	Additional terms		biosecur*
	ALL	89
Health monitoring and seeking	6-1	18	Monitoring and reporting of animal health problems	Test animals	exp diarrhea/ or exp epidemic/ or exp disease transmission/ or exp endemic disease/ or exp communicable disease control/ or exp non communicable disease/ or exp health behavior/ or exp agricultural worker/ or exp medical decision making/	((treat* OR care* OR test* OR diagnos* OR monitor* OR assess* OR observ* OR report* OR identif* OR detect* OR screen* OR communicat*) adj1 (disease* OR clinical* OR health* OR unhealthy OR sick* OR syndrom* OR symptom* OR disorder* OR producti* OR reproduct* OR stress* OR ill* OR flu* OR fever* OR malad* OR weak* OR emaciat* OR anorexia OR appetite OR lethargy OR lethergic OR lesion* OR wound* OR…		6087330	1535
				Report clinically affected/sick animals
				Report death of animals
	6-2	19	Record keeping	Monitor health and/or production, keep a record of flock history		(flock* OR herd*) adj1 (histor*)
	6-3	22	Animal health service	Use animal health service/involve veterinarians/zootechnicians	exp Animal Technicians/ or exp medical information/ or exp public relations/	"animal health service*" OR "livestock health service*" OR "veterinary service*" OR zootechnician* OR veterinarian* OR paraveterinarian* OR "para-veterinarian* OR "animal health worker*" OR "livestock health worker*" OR "extension service*"
				Seek assistance for treatment
	ALL	23
Human-animal relationship	7-1	26	Attentiveness towards livestock	Build a freindship and/or mutual trust with livestock	exp human-animal bond/	(friendship* OR relationship* OR trust* OR interaction*) adj2 ("human-animal" OR "animal-human" OR "human and animal*" OR "humans and animal*" OR "humans and farm animals" OR "human and farm animal*" OR "human and livestock" OR "humans and livestock")	companionship*	2927	12
	ALL
Medicine, supplement and chemical substance	8-1	39	Feed additive	Feed additives and supplement	exp veterinary drug/ OR exp drug therapy/ OR exp dietary supplement/ OR exp vaccination/	"feed additive*" OR "feed supplement*" OR "dietary supplement" OR probiotic* OR prebiotic*		6498831	1036
	8-2	28	Bacteriophage use	Use bacteriophages		bacteriophage*
	8-3	29	Competitive exclusion	Competitive exclusion		"competitive exclusion*"
	8-4	30	Vaccination	Vaccination and immunization		vaccin* OR immunis* OR immuniz*
	8-5	31	Antibiotic use	Use of antibiotics		antibiotic* OR "anti-biotic*" OR "anti biotic*" OR antimicrobial* OR "anti-microbial*" OR "anti microbial*" OR antibact* OR "anti-bact*" OR "anti bact*" OR microbicid* OR "modern medicine*" OR "prescription medicine*" OR "over-the-counter medicine*"
				Reduce the use of antibiotics/run organic productions
	8-6	32	Antiviral use	Use of antiviral therapy		antivir* OR "anti-viral" OR "anti viral" OR virucid*
	8-7	33	Bactericide use	Use of bactericide		bactericid* OR bacteriocid* OR bacteriostatic* OR bcidal OR germicid* OR fungicid* OR fungistatic* OR antifung* OR "anti-fung" OR antimycotic* OR "anti-mycotic*" OR antimycobacterial* OR "anti-mycobacterial*"
	8-8	36	Traditional therapy	Use of herbal and/or traditional medicine/treatment	exp Medicine, Traditional/	((herbal OR plant OR traditional OR "traditional folk" OR natural OR conventional OR ethnoveterinary OR complementary OR alternative) adj1 (treat* OR medicine* OR medication* OR drug* OR extract* OR agent* OR remed* OR supplement* OR therap*))	medicinal adj1 (herb* OR plant* OR ingredient* OR application*)
	8-9	37	Endoparasite control	Use of coccidiostats		coccidiostat* OR anticoccid* OR antiprotozoa* OR "anti-protozoa*" OR trypanocid* OR antiparasit* OR "anti-parasit*" OR parasiticid* OR "de-worming" OR deworming OR worming OR drenching OR anthelmintic* OR antihelmint* OR flukicid*
				Use of trypanocides
				Use of de-worming
	8-10	40	Ectoparasite control	Use of dipping and spray tank		dipping OR acaricid* OR "spray pump*" OR "pump spray*" OR "plunge dip*"
	8-11	41	Prophylaxis	Prophylactic use of veterinary medicine		prophylax* OR prophylac* OR (("prevent*" OR "pre-emptive*" OR "preemptive*") adj2 (medicine* OR drug* OR remed* OR medication*))
	8-12	42	Hoof care	Disinfect animal		"foot-bath*" OR "foot bath*" OR "hoof bath*" OR "hoof-bath*"
	8-13	43	Anti-inflammatory use	Use of anti-inflammatory drugs		"anti-inflammator*" OR antiinflammator* OR "pain relie*" OR "pain killer" OR "pain management*" OR analgesi* OR analgaesi* OR antipyretic OR anaesthe*
	8-14	44	Herd health	Additional terms		"flock treatment" OR "flock health" OR "herd treatment" OR "herd health"
	ALL	45
Pest and vector control	9-1	48	Pest control	Use screen gauze, wind stoppers, stretch net	exp pest control/ or exp vector control/	(pest* OR vermin* OR insect* or vector*) adj2 ( control* OR manage*)	("stretch net*" OR "fly screen*" OR "insect screen*" OR "mosquito screen*" OR "mosquito net*" OR "insect net*" OR "screen gauze*" OR "wind stopper*") OR ((insecticid* OR pesticid*) adj4 ( livestock OR cattle OR cow* OR buffalo* OR bovine* OR dairy OR beef* OR sheep OR goat* OR lamb* OR caprine OR ovine OR hog* OR swine OR pig* OR porcine OR ruminant OR boar* OR horse* OR equine OR avian OR poultr…	125359	155
				Use of fly screens
				Use of pest control/insecticide/smoke
				Pest/vermin control
	ALL
Animal management	10-1	51	Livestock keeping style	Raising animals indoor (inside house)	exp *Animal Husbandry/	((reason* OR motivat* OR prefer* OR attitude* OR perception* OR perceive* OR view* OR belie*) adj5 (scaveng* OR roam* OR "free roam*" OR "free-roam*" OR "free rang*" OR "free-rang*" OR 'free-graz*" OR "free graz*" OR tether* OR tied OR confine* OR enclos* OR cage* OR "open space*" OR backyard))	(age OR individual*) adj3 (pen* OR cage* OR building* OR stall* OR stable* OR barn* OR room* OR house OR houses OR housing* OR housed)	53758	639
				Raising animals in enclosures
				Open space raising, rear under a natural environment
				Tie/tethering animals
				Scavenging/free roaming/free grazing
				Not to share coops with neighbours
				Individual housing/age-specific housing
	10-2		Share breeding animals	Share male animals for breeding		("cooperative breeding*" OR "traditional breeding*" OR "village breeding*" OR "community breeding*" OR "random mating*" OR "controlled breeding*")	("shared bull*" OR "shared ram*" OR "shared boar*" OR "shared buck*" OR "shared rooster*" OR "shared stud*" OR "shared male")
				Interbreeding of birds from neighbours
	10-3		Use of specific breeds	Use local or exotic breeds		(indigenous OR local OR native OR traditional OR exotic OR improved) adj (breed* OR trait*)
	ALL
Waste management	11-1	54	Waste management	Litter/manure management	Waste Management/ or biofuel/ or biogas/	((dispos* OR discard* OR burn* OR bury OR buried OR burying* OR burial* OR acidif*) adj2 (excreta* OR litter* OR waste* OR slurry* OR manure* OR effluent* OR carcass* OR abort* OR fetal OR foetal OR fetus* OR foetus* OR placenta* OR offal* OR viscera* OR organ* OR "dead body" OR "dead bodies" OR livestock OR cattle OR cow* OR buffalo* OR bovine* OR dairy OR beef* OR sheep OR goat* OR lamb* OR cap…	biogas* OR biofuel* OR biodigester*1	100663	77
				Carcass management
				Dispose live animals
	ALL
Well-being and stress management	12-1	57	Management of livestock giving birth	Isolate animals that giving birth	animal care/ OR animal health/ OR animal well-being/	((isolat* OR segregat* OR separat* OR confine*) adj3 (pregnant OR calv* OR deliver* OR farrow* OR foal* OR lambing OR kidding OR "giving birth*" OR "gave birth*" OR dam OR dams OR sow OR sows))		53657	173
	12-2	60	Housing and livestock conditions	(Non-)Use of bedding/specific floor		((livestock OR cattle OR cow* OR buffalo* OR bovine* OR dairy OR beef* OR sheep OR goat* OR lamb* OR caprine OR ovine OR hog* OR swine OR pig* OR porcine OR ruminant OR boar* OR horse* OR equine OR avian OR poultry OR chicken* OR fowl* OR duck* OR turkey* OR layer OR broiler OR animal*) adj1 (welfare* OR comfort* OR "body lesion*" OR "bodily lesion*" OR shelter*))	((bedding* OR floor*) adj2 (pen* OR cage* OR house* OR housing* OR building* OR stall* OR stable* OR barn*))
				Use of roof/establish shelter
				Consider thermal/climatic comfort of animals/new born animals
				Take good care of animals
				Ignore/treat bodily lesions
	12-3	61	Livestock delivering conditions	Optimize brooding/delivering condition		(birthing OR brooding OR calving OR foal* OR deliver* OR farrowing OR lambing OR kidding) adj2(environment* OR condition*)
	ALL	62
			* Search term 1 and 2 were run together using OR					TOTAL	2506
			$ Core term refers to the set of the keywords that encapsulate the concepts of livestock, LMICs and smallholder					English	2450
			1 string 'compost' was considered for inclusion, however, this added a significant numebr of papers related to the management of wasted vegetable and plant, so excluded
	10
	11

## Sheet: Table S6_SCOPUS
Table S6. Key concepts of animal health practices identified and developed search terms for Scopus
						Number of hits$
Theme/concept	#	Subtheme	Examples identified	Search terms 1*	Search terms 2*	Without Core terms	With Core terms	Total in this concept
	1-1	Pre-emptive culling or sale	Cull birds when farmers know the disease is in the vicinity	( ( pre-emptive* OR "preemptive*" OR "pre emptive*" ) W/1 ( cull* OR slaughter* OR remov* ) )	( rapid* OR quick* OR hast* OR immediat* OR fast OR sudden* ) W/1 ( sale* OR cull* OR sell* OR sold OR consum* )	9774	4
Biocontainment	1-2	Quarantine	Quarantine and isolate sick animals	quarantine* OR segregat*		237987	53
	1-3	Removal of sick animals	Remove sick animals by sale, culling or consumption	( isolat* OR cull* OR sell* OR sold OR consum* ) W/1 ( dead OR sick )		828	19
	1-4	Fallow period between batches or animal introductions	Empty pen	( "all-in-all-out" OR "all-in/all-out" OR "all in all out" )	( empty OR emptied OR emptying ) W/2 ( pen* OR cage* OR house* OR housing* OR building* OR stall* OR stable* )	1478	6
	1-5	Interspecies transmission	Keep multiple animal species, use of wildlife feeder	( various OR multiple OR different ) PRE/0 ( "animal species" OR "livestock species" )	( interspecies OR "inter-species" OR ((wildlife OR peridomestic OR "wild animal*" OR "wild bird*") W/0 (fed OR feed*)))	22086	37
	1-6		Additional terms	biocontain*		583	2
	ALL							119
Cleaning and disinfection of livestock environment	2-1	Sanitation of livestock living space	Cleaning and disinfection	( clean* OR disinfect* OR wash* OR hygien* OR saniti* OR sanitation* OR steril* ) W/1 ( cage OR cages OR coop OR coops OR pen OR pens* OR building* OR floor* OR space* OR corral OR corrals OR house OR houses OR housing* OR stable OR stables* OR barn OR barns* OR environment* )		27584	55
			Clean a pond that duck uses
			Poor husbandry and sanitation/provide hygenic environment
	ALL							55
Animal introduction	3-1	Source of animals	Purchase animals from neighbors/outside of the village/vendors/specific sources	( ( sourcing OR sourced OR purchas* OR buy* OR introduc* ) W/3 ( "vendor*" OR market* OR trader* OR middleman OR middlemen OR dealer* OR hacther* OR ( ( "within" OR "outside" OR neighbour* OR neighbor* ) W/2 ( village* OR communit* OR farm* ) ) ) )		26503	54
	ALL							54
Feed and water safety	4-1	Hygienic status of feed and water	Improve water quality	( fed OR feed* ) PRE/3 ( intestine OR viscera* OR offal* OR organ OR organs OR uncooked OR raw OR contaminated OR moldy OR mold OR mould OR mouldy OR carcass* OR fetus* OR foetus* OR fetal OR foetal OR placenta* OR scrap* OR kitchen OR aborted* OR dead OR swill* OR lake OR pond OR river OR basin* OR "surface water" OR disinfected)	( ( contaminated OR dirty OR moldy OR mouldy OR raw OR uncooked OR damaged OR kitchen OR household ) PRE/2 (food OR water OR feed OR scrap* OR leftover* OR swill* ) ) OR "household waste*" OR "kitchen waste*" OR "food waste*" OR "water contaminated" OR "open water source*" OR "water quality" OR waterborne OR wastewater OR (contaminated PRE/0 (river OR lake OR pond OR basin* OR "fresh water" OR "s…	494500	499
			Water disinfection
			Use of water from ponds or rivers for livestock
			Pasteurize feed
			Feed unprocessed food
			Allow chickens to scavenge household scraps
			Feed chicken offal to backyard chicken
			Feed uncooked chikcen intestine to pigs
			Feed damaged vegetable or fruits
			Use of commercial feed
	4-2	Hygienic status of equipment for feeding	Clean containers for food and water for livestock	( clean* OR disinfect* OR wash* ) W/2 ( container* OR feeder* OR trough* )		624	5
	ALL							503
Fomites and mechanical vector	5-1	Disease transmission through fomites	Share materials with other farms/use house-specific working materials	( material* OR equipment* OR utensil* OR machin* OR device* OR tool* OR boot* OR footwear* OR shoe* OR "shoe cover*" ) W/2 ( disinfect* OR clean* OR wash* OR steriliz* OR sterilis* OR sanitiz* OR sanitis* OR share* OR dry OR dried OR drying )		54786	34
			Change/disinfect boots/footwear
			Wash feeding utensils
			Dry equipment
	5-2	Visitor restriction	Allow/restrict visitors	( visit* OR people OR guest* OR neighbor* OR neighbour* ) W/1 ( restrict* OR prohibit* OR control* OR ban* OR allow* )		20928	15
	5-3	Artificial insemination	Use of artifical insemination	"artificial insemination*" OR "artificially inseminat*"		22308	116
	5-4	Biosecurity	Additional terms	biosecur*		6908	228
	ALL							390
Health monitoring and seeking	6-1	Monitoring and reporting of animal health problems	Test animals	( treat* OR care* OR test* OR diagnos* OR monitor* OR assess* OR observ* OR report* OR identif* OR detect* OR screen* OR communicat* ) W/1 ( disease* OR clinical* OR health* OR unhealthy OR sick* OR syndrom* OR symptom* OR disorder* OR producti* OR reproduct* OR stress* OR ill* OR flu* OR fever* OR malad* OR weak* OR emaciat* OR anorexia OR appetite OR lethargy OR lethargic OR lesion* OR wound* O…		4082388	940
			Report clinically affected/sick animals
			Report death of animals
	6-2	Record keeping	Monitor health and/or production, keep a record of flock history	( flock* OR herd* ) W/1 histor*		222	13
	6-3	Animal health service	Use animal health service/involve veterinarians/zootechnicians	"animal health service*" OR "livestock health service*" OR "veterinary service*" OR zootechnician* OR veterinarian* OR paraveterinarian* OR "para-veterinarian*" OR "animal health worker*" OR "livestock health worker*" OR "extension service*"		28428	526
			Seek assistance for treatment
	ALL							1371
Human-animal relationship	7-1	Attentiveness towards livestock	Build a freindship and/or mutual trust with livestock	( friendship* OR relationship* OR trust* OR interaction* ) W/2 ( "human-animal" OR "animal-human" OR "human and animal*" OR "humans and animal*" OR "humans and farm animals" OR "human and farm animal*" OR "human and livestock" OR "humans and livestock" )	companionship*	5604	16
	ALL							16
Medicine, supplement and chemical substance	8-1	Feed additive	Feed additives and supplement	"feed additive*" OR "feed supplement*" OR "dietary supplement" OR probiotic* OR prebiotic*		147989	113
	8-2	Bacteriophage use	Use bacteriophages	bacteriophage*		79420	7
	8-3	Competitive exclusion	Competitive exclusion	"competitive exclusion*"		3466	1
	8-4	Vaccination	Vaccination and immunization	vaccin* OR immunis* OR immuniz		660538	558
	8-5	Antibiotic use	Use of antibiotics	antibiotic* OR "anti-biotic*" OR "anti biotic*" OR antimicrobial* OR "anti-microbial*" OR "anti microbial*" OR antibact* OR "anti-bact*" OR "anti bact*" OR microbicid* OR "modern medicine*" OR "prescription medicine*" OR "over-the-counter medicine*"		1226694	337
			Reduce the use of antibiotics/run organic productions
	8-6	Antiviral use	Use of antiviral therapy	antivir* OR "anti-viral" OR "anti viral" OR virucid*		221864	9
	8-7	Bactericide use	Use of bactericide	bactericid* OR bacteriocid* OR bacteriostatic* OR bcidal OR germicid* OR fungicid* OR fungistatic* OR antifung* OR "anti-fung" OR antimycotic* OR "anti-mycotic*" OR antimycobacterial* OR "anti-mycobacterial*"		265295	27
	8-8	Traditional therapy	Use of herbal and/or traditional medicine/treatment	( herbal OR plant OR traditional OR "traditional folk" OR natural OR conventional OR ethnoveterinary OR complementary OR alternative ) W/1 (treat* OR medicine* OR medication* OR drug* OR extract* OR agent* OR remed* OR supplement* OR therap* )	medicinal PRE/1 ( herb* OR plant* OR ingredient* OR application* )	782521	259
	8-9	Endoparasite control	Use of coccidiostats	coccidiostat* OR anticoccid* OR antiprotozoa* OR "anti-protozoa*" OR trypanocid* OR antiparasit* OR "anti-parasit*" OR parasiticid* OR "de-worming" OR deworming OR worming OR drenching OR anthelmintic* OR antihelmint* OR flukicid*		67272	210
			Use of trypanocides
			Use of de-worming
	8-10	Ectoparasite control	Use of dipping and spray tank	dipping OR acaricid* OR "spray pump*" OR "pump spray*" OR "plunge dip*"		41637	94
	8-11	Prophylaxis	Prophylactic use of veterinary medicine	prophylax* OR prophylac* OR ( ( "prevent*" OR "pre-emptive*" OR "preemptive*" ) W/2 ( medicine* OR drug* OR remed* OR medication* )		352603	68
	8-12	Hoof care	Disinfect animal	"foot-bath*" OR "foot bath*" OR "hoof bath*" OR "hoof-bath*"		189	0
	8-13	Anti-inflammatory use	Use of anti-inflammatory drugs	"anti-inflammator*" OR antiinflammator* OR "pain relie*" OR "pain killer" OR "pain management*" OR analgesi* OR analgaesi* OR antipyretic OR anaesthe*		878264	12
	8-14	Herd health	Additional terms	"flock treatment" OR "flock health" OR "herd treatment" OR "herd health"		1334	21
	ALL							1465
Pest and vector control	9-1	Pest control	Use screen gauze, wind stoppers, stretch net	( pest* OR vermin* OR insect* OR vector*) W/2 ( control* OR manage* )	( "stretch net*" OR "fly screen*" OR "insect screen*" OR "mosquito screen*" OR "mosquito net*" OR "insect net*" OR "screen gauze*" OR "wind stopper*" ) OR ( ( insecticid* OR pesticid* ) W/4 ( livestock OR cattle OR cow* OR buffalo* OR bovine* OR dairy OR beef* OR sheep OR goat* OR lamb* OR caprine OR ovine OR hog* OR swine OR pig* OR porcine OR ruminant OR boar* OR horse* OR equine OR avian OR po…	132279	273
			Use of fly screens
			Use of pest control/insecticide/smoke
			Pest/vermin control
	ALL							273
Animal management	10-1	Livestock keeping style	Raising animals indoor (inside house)	( ( reason* OR motivat* OR prefer* OR attitude* OR perception* OR perceive* OR view* OR belie* ) W/5 ( scaveng* OR roam* OR "free roam*" OR "free-roam*" OR "free rang*" OR "free-rang*" OR "free-graz*" OR "free graz*" OR tether* OR tied OR confine* OR enclos* OR cage* OR "open space*" OR backyard ) )	(age OR individual*) W/3 (pen* OR cage* OR building* OR stall* OR stable* OR barn* OR room* OR house OR houses OR housing* OR housed)	49641	56
			Raising animals in enclosures
			Open space raising, rear under a natural environment
			Tie/tethering animals
			Scavenging/free roaming/free grazing
			Not to share coops with neighbours
			Individual housing/age-specific housing
	10-2	Share breeding animals	Share male animals for breeding	("cooperative breeding*" OR "traditional breeding*" OR "village breeding*" OR "community breeding*" OR "random mating*" OR "controlled breeding*")	("shared bull*" OR "shared ram*" OR "shared boar*" OR "shared buck*" OR "shared rooster*" OR "shared stud*" OR "shared male")	5373	38
			Interbreeding of birds from neighbours
	10-3	Use of specific breeds	Use local or exotic breeds	(indigenous OR local OR native OR traditional OR exotic OR improved) PRE/0 (breed* OR trait*)		4796	177
	ALL							257
Waste management	11-1	Waste management	Litter/manure management	( dispos* OR discard* OR burn* OR bury OR buried OR burying* OR burial* OR acidif* ) W/2 (excreta* OR litter* OR waste* OR slurry* OR manure* OR effluent* OR carcass* OR fetal OR foetal OR fetus* OR foetus* OR placenta* OR abort* OR offal* OR viscera* OR organ* OR "dead body" OR "dead bodies" OR livestock OR cattle OR cow* OR buffalo* OR bovine* OR dairy OR beef* OR sheep OR goat* OR lamb* OR cap…	biogas* OR biofuel* OR biodigester*1	243358	307
			Carcass management
			Dispose live animals
	ALL							307
Well-being and stress management	12-1	Management of livestock giving birth	Isolate animals that giving birth	( isolat* OR segregat* OR separat* OR confine* ) W/3 ( pregnant OR calv* OR deliver* OR farrow* OR lambing OR kidding OR "giving birth*" OR "gave birth*" OR dam OR dams OR sow OR sows )		9767	11
	12-2	Housing and livestock conditions	(Non-)Use of bedding/specific floor	( livestock OR cattle OR cow* OR buffalo* OR bovine* OR dairy OR beef* OR sheep OR goat* OR lamb* OR caprine OR ovine OR hog* OR swine OR pig* OR porcine OR ruminant OR boar* OR horse* OR equine OR avian OR poultry OR chicken* OR fowl* OR duck* OR turkey* OR layer OR broiler OR animal* ) W/1 ( welfare* OR comfort* OR "body lesion*" OR "bodily lesion*" OR shelter* )	( bedding* OR floor* ) W/2 ( pen* OR cage* OR house* OR housing* OR building* OR stall* OR stable* OR barn* )	45924	172
			Use of roof/establish shelter
			Consider thermal/climatic comfort of animals/new born animals
			Take good care of animals
			Ignore/treat bodily lesions
	12-3	Livestock delivering conditions	Optimize brooding/delivering condition	(birthing OR brooding OR calving OR deliver* OR farrowing OR lambing OR kidding ) W/2 ( environment* OR condition* )		8830	7
	ALL							189
* Search term 1 and 2 were run together using OR							TOTAL	3899
$ Core term refers to the set of the keywords that encapsulate the concepts of livestock, LMICs and smallholder							English	3764
1 string 'compost' was considered for inclusion, however, this added a significant numebr of papers related to the management of wasted vegetable and plant, so excluded

## Sheet: Table S7_CABAbstract
Search terms in other databases
Table S7. Search terms for CAB Abstract			Consider using AND subject not OR
							Number of hits
Theme/concept	#	Subtheme	Examples identified	CAB Thesaurus	Search terms 1*	Search terms 2*	Without Core$	Total in this concept
	1-1	Pre-emptive culling or sale	Cull birds when farmers know the disease is in the vicinity	subject:("culling" OR "quarantine")	"pre-emptive cull*" OR "pre emptive cull*" OR "preemptive cull*" OR "pre-emptive slaughter*" OR "pre emptive slaughter*" OR "preemptive slaughter*" OR "pre-emptive remov*" OR "pre emptive remov*" OR "preemptive remov*"	"rapid sale*" OR "quick sale*" OR "hasty sale*" OR "immediate sale*" OR "fast sale*" OR "sudden sale*" OR "rapid cull*" OR "quick cull*" OR "hasty cull*" OR "immediate cull*" OR "fast cull*" OR "sudden cull*" OR "rapid sell*" OR "quick sell*" OR "hasty sell*" OR "immediate sell*" OR "fast sell*" OR "sudden sell*" OR "rapid sold" OR "quick sold" OR "hasty sold" OR "immediate sold" OR "fast sold" O…	38683	110
Biocontainment	1-2	Quarantine	Quarantine and isolate sick animals		(quarantine* OR segregat*)
	1-3	Removal of sick animals	Remove sick animals by sale, culling or consumption		"isolate dead" OR "isolated dead" OR "isolating dead" OR "isolation of dead" OR "cull dead" OR "culled dead" OR "culling of dead" OR "culling dead" OR "selling of dead" OR "sold dead" OR "sell dead" OR "sales of dead" OR "sale of dead" OR "consumed dead" OR "consume dead" OR "consumption of dead" OR "consuming dead" OR "isolate sick" OR "isolated sick" OR "isolating sick" OR "isolation of sick" O…
	1-4	Fallow period between batches or animal introductions	Empty pen		("all-in-all-out" OR "all-in/all-out" OR "all in all out")	"empty cage" OR "emptied cage" OR "emptying cage" OR "empty cages" OR "emptied cages" OR "emptying cages" OR "empty coop" OR "emptied coop" OR "emptying coop" OR "empty coops" OR "emptied coops" OR "emptying coops" OR "empty pen" OR "emptied pen" OR "emptying pen" OR "empty pens" OR "emptied pens" OR "emptying pens" OR "empty building*" OR "emptied building*" OR "emptying building*" OR "empty cor…
	1-5	Interspecies transmission	Keep multiple animal species, use of wildlife feeder		"various animal species" OR "multiple animal species" OR "different animal species" OR "various livestock species" OR "multiple livestock species" OR "different livestock species"	interspecies OR "inter-species" OR "fed wildlife" OR "fed peridomestic" OR "fed wild animal*" OR "fed wild bird*" OR "feeding wildlife" OR "feeding peridomestic" OR "feeding wild animal*" OR "feeding wild bird*"
	1-6		Additional terms		biocontain*
	ALL
Cleaning and disinfection of livestock environment	2-1	Sanitation of livestock living space	Cleaning and disinfection	subject:("sanitation" OR "disinfection" OR "decontamination" OR "sterilizing" OR "washing")	"clean cage" OR "cleaned cage" OR "cleaning cage" OR "cleaning of cage" OR "disinfect cage" OR "disinfected cage" OR "disinfection cage" OR "disinfection of cage" OR "disinfections cage" OR "disinfections of cage" OR "wash cage" OR "washed cage" OR "washing cage" OR "washing of cage" OR "hygienic cage" OR "hygiene of cage" OR "hygienes of cage" OR "sanitize cage" OR "sanitized cage" OR "sanitise …		38998	175
			Clean a pond that duck uses
			Poor husbandry and sanitation/provide hygenic environment
	ALL
Animal introduction	3-1	Source of animals	Purchase animals from neighbors/outside of the village/vendors/specific sources		"source from vendor*" OR "sources from vendor*" OR "sourcing from vendor*" OR "sourced from vendor*" OR "purchase from vendor*" OR "purchased from vendor*" OR "purchasing from vendor*" OR "purchases from vendor*" OR "buy from vendor*" OR "buys from vendor*" OR "buying from vendor*" OR "bought from vendor*" OR "buyings from vendor*" OR "introduced from vendor*" OR "introduction from vendor*" OR "i…		211	9
	ALL
Feed and water safety	4-1	Hygienic status of feed and water	Improve water quality	subject:("hygiene")	"fed intestine*" OR "feed intestine*" OR "feeds intestine*" OR "feeding intestine*" OR "fed viscera*" OR "feed viscera*" OR "feeds viscera*" OR "feeding viscera*" OR "fed offal*" OR "feed offal*" OR "feeds offal*" OR "feeding offal*" OR "fed organ" OR "feed organ" OR "feeds organ" OR "feeding organ" OR "fed organs" OR "feed organs" OR "feeds organs" OR "feeding organs" OR "fed uncooked" OR "feed …	"contaminated food" OR "dirty food" OR "moldy food" OR "mouldy food" OR "raw food" OR "uncooked food" OR "damaged food" OR "kitchen food" OR "household food" OR "contaminated feed" OR "dirty feed" OR "moldy feed" OR "mouldy feed" OR "raw feed" OR "uncooked feed" OR "damaged feed" OR "kitchen feed" OR "household feed" OR "contaminated water" OR "dirty water" OR "moldy water" OR "mouldy water" OR "…	18943	575
			Water disinfection
			Use of water from ponds or rivers for livestock
			Pasteurize feed
			Feed unprocessed food
			Allow chickens to scavenge household scraps
			Feed chicken offal to backyard chicken
			Feed uncooked chikcen intestine to pigs
			Feed damaged vegetable or fruits
			Use of commercial feed
	4-2	Hygienic status of equipment for feeding	Clean containers for food and water for livestock		"clean container*" OR "cleaned container*" OR "cleaning container*" OR "cleaning of container*" OR "disinfect container*" OR "disinfected container*" OR "disinfection container*" OR "disinfection of container*" OR "disinfections container*" OR "disinfections of container*" OR "wash container*" OR "washed container*" OR "washing container*" OR "washing of container*" OR "hygienic container*" OR "h…
	ALL
Fomites and mechanical vector	5-1	Disease transmission through fomites	Share materials with other farms/use house-specific working materials		"clean material*" OR "cleaned material*" OR "cleaning material*" OR "cleaning of material*" OR "disinfect material*" OR "disinfected material*" OR "disinfection material*" OR "disinfection of material*" OR "disinfections material*" OR "disinfections of material*" OR "wash material*" OR "washed material*" OR "washing material*" OR "washing of material*" OR "hygienic material*" OR "hygiene of mater…		25235	740
			Change/disinfect boots/footwear
			Wash feeding utensils
			Dry equipment
	5-2	Visitor restriction	Allow/restrict visitors		"restricted visit*" OR "restrict visit*" OR "restriction of visit*" OR "restrictions of visit*" OR "restricts visit*" OR "prohibit visit*" OR "prohibited visit*" OR "prohibitions of visit*" OR "prohibition of visit*" OR "prohibits visit*" OR "control visit*" OR "controlled visit*" OR "controlling visit*" OR "control of visit*" OR "controls of visit*" OR "controls visit*" OR "ban visit*" OR "banne…
	5-3	Artificial insemination	Use of artifical insemination		"artificial insemination*" OR "artificially inseminat*"
	5-4	Biosecurity	Additional terms		biosecur*
	ALL
Health monitoring and seeking	6-1	Monitoring and reporting of animal health problems	Test animals	subject:("disease prevention" OR "pathogen elimination" OR "disease transmission" OR "disease control" OR "health indicators" OR "extension agents" OR "veterinary services")	"treated disease*" OR "treatment of disease*" OR "treatments of disease*" OR "treat disease*" OR "treating disease*" OR "cared disease*" OR "care disease*" OR "caring disease*" OR "care of disease*" OR "cares of disease*" OR "test disease*" OR "testing disease*" OR "tested disease*" OR "testings of disease*" OR "testing of disease*" OR "diagnosed disease*" OR "diagnose disease*" OR "diagnosing di…	"report lesion*" OR "reported lesion*" OR "reporting lesion*" OR "report of lesion*" OR "reports of lesion*" OR "identify lesion*" OR "identified lesion*" OR "identifying lesion*" OR "identification of lesion*" OR "identifications of lesion*" OR "detect lesion*" OR "detected lesion*" OR "detections of lesion*" OR "detection of lesion*" OR "detecting lesion*" OR "screen lesion*" OR "screened lesio…	NA
			Report clinically affected/sick animals
			Report death of animals
	6-2	Record keeping	Monitor health and/or production, keep a record of flock history		(flock histor* OR herd histor*)
	6-3	Animal health service	Use animal health service/involve veterinarians/zootechnicians		"animal health service*" OR "livestock health service*" OR "veterinary service*" OR zootechnician* OR veterinarian* OR "animal health worker*" OR "livestock health worker*" OR "extension service*"
			Seek assistance for treatment
	ALL
Human-animal relationship	7-1	Attentiveness towards livestock	Build a freindship and/or mutual trust with livestock	subject:("anthrozoology")	"friendship between human-animal" OR "friendships between human-animal" OR "relationship between human-animal" OR "relationships between human-animal" OR "trusts between human-animal" OR "trust between human-animal" OR "interaction between human-animal" OR "interactions between human-animal" OR "friendship between animal-human" OR "friendships between animal-human" OR "relationship between animal…		1687	7
	ALL
Medicine, supplement and chemical substance	8-1	Feed additive	Feed additives and supplement	subject:("antibiotics" OR "veterinary drugs" OR "drug therapy" OR "supplementary feeds" OR "vaccination" OR "immunization programmes" OR "herbal drugs" OR "complementary and alternative medicine" OR "traditional medicines" OR "traditional medicine")	"feed additive*" OR "feed supplement*" OR "dietary supplement" OR probiotic* OR prebiotic*		472958	1398
	8-2	Bacteriophage use	Use bacteriophages		bacteriophage*
	8-3	Competitive exclusion	Competitive exclusion		"competitive exclusion*"
	8-4	Vaccination	Vaccination and immunization		vaccin* OR immunis* OR immuniz*
	8-5	Antibiotic use	Use of antibiotics		antibiotic* OR "anti-biotic*" OR "anti biotic*" OR antimicrobial* OR "anti-microbial*" OR "anti microbial*" OR antibact* OR "anti-bact*" OR "anti bact*" OR microbicid* OR "modern medicine*" OR "prescription medicine*" OR "over-the-counter medicine*"
			Reduce the use of antibiotics/run organic productions
	8-6	Antiviral use	Use of antiviral therapy		antivir* OR "anti-viral" OR "anti viral" OR virucid*
	8-7	Bactericide use	Use of bactericide		bactericid* OR bacteriocid* OR bacteriostatic* OR bcidal OR germicid* OR fungicid* OR fungistatic* OR antifung* OR "anti-fung" OR antimycotic* OR "anti-mycotic*" OR antimycobacterial* OR "anti-mycobacterial*"
	8-8	Traditional therapy	Use of herbal and/or traditional medicine/treatment		"herbal medicine*" OR "plant medicine*" OR "traditional medicine*" OR "traditional folk medicine*" OR "natural medicine*" OR "conventional medicine*" OR "ethnoveterinary medicine*" OR "complementary medicine*" OR "alternative medicine*" OR "herbal medication*" OR "plant medication*" OR "traditional medication*" OR "traditional folk medication*" OR "natural medication*" OR "conventional medication…	medicinal herb* OR "medicinal plant*" OR "medicinal ingredient*" OR "medicinal application*"
	8-9	Endoparasite control	Use of coccidiostats		coccidiostat* OR anticoccid* OR antiprotozoa* OR "anti-protozoa*" OR trypanocid* OR antiparasit* OR "anti-parasit*" OR parasiticid* OR "de-worming" OR deworming OR worming OR drenching OR anthelmintic* OR antihelmint* OR flukicid*
			Use of trypanocides
			Use of de-worming
	8-10	Ectoparasite control	Use of dipping and spray tank		dipping OR acaricid* OR "spray pump*" OR "pump spray*" OR "plunge dip*"
	8-11	Prophylaxis	Prophylactic use of veterinary medicine		"pre-emptive medicine*" OR "pre emptive medicine*" OR "preemptive medicine*" OR "preventitive medicine*" OR "preventive medicine*" OR "pre-emptive medication*" OR "pre emptive medication*" OR "preemptive medication*" OR "preventitive medication*" OR "preventive medication*" OR "pre-emptive drug*" OR "pre emptive drug*" OR "preemptive drug*" OR "preventitive drug*" OR "preventive drug*" OR "pre-em…
	8-12	Hoof care	Disinfect animal		"foot-bath*" OR "foot bath*" OR "hoof bath*" OR "hoof-bath*"
	8-13	Anti-inflammatory use	Use of anti-inflammatory drugs		"anti-inflammator*" OR antiinflammator* OR "pain relie*" OR "pain killer" OR "pain management*" OR analgesi* OR analgaesi* OR antipyretic OR anaesthe*
	8-14	Herd health	Additional terms		"flock treatment" OR "flock health" OR "herd treatment" OR "herd health"
	ALL
Pest and vector control	9-1	Pest control	Use screen gauze, wind stoppers, stretch net	subject:("pest control" OR "pest management" OR "vermin control" OR "tick control" OR "nematode control" OR "bird control" OR "rodent control")	("pest control*" OR "pest manage*" OR "vermin control*" OR "vermin manage*" OR "insect control*" OR "insect manage*" OR "vector control*" OR "vector manage*")	("stretch net*" OR "fly screen*" OR "insect screen*" OR "mosquito screen*" OR "mosquito net*" OR "insect net*" OR "screen gauze*" OR "wind stopper*") OR ((insecticid* OR pesticid*) AND ( livestock OR cattle OR cow* OR buffalo* OR bovine* OR dairy OR beef* OR sheep OR goat* OR lamb* OR caprine OR ovine OR hog* OR swine OR pig* OR porcine OR ruminant OR boar* OR horse* OR equine OR avian OR poultry…	175930	761
			Use of fly screens
			Use of pest control/insecticide/smoke
			Pest/vermin control
	ALL
Animal management	10-1	Livestock keeping style	Raising animals indoor (inside house)	subject:("animal housing" OR "farm buildings" OR "tethered housing")2	((reason* OR motivat* OR prefer* OR attitude* OR perception* OR perceive* OR view* OR belie*) AND (scaveng* OR roam* OR "free roam*" OR "free-roam*" OR "free rang*" OR "free-rang*" OR "free-graz*" OR "free graz*" OR tether* OR tied OR confine* OR enclos* OR cage* OR "open space*" OR backyard))	"individual cage" OR "individual cages" OR "individual coop" OR "individual coops" OR "individual pen" OR "individual pens" OR "individual building*" OR "individual corral" OR "individual corrals" OR "individual house" OR "individual houses" OR "individual housing*" OR "individual stable" OR "individual stables*" OR "individual barn" OR "individual barns*" OR "individual room*"	49711	1466
			Raising animals in enclosures
			Open space raising, rear under a natural environment
			Tie/tethering animals
			Scavenging
			Not to share coops with neighbours
			Interbreeding of birds from neighbours
	10-2	Share breeding animals	Share male animals for breeding		("cooperative breeding*" OR "traditional breeding*" OR "village breeding*" OR "community breeding*" OR "random mating*" OR "controlled breeding*")	("shared bull*" OR "shared ram*" OR "shared boar*" OR "shared buck*" OR "shared rooster*" OR "shared stud*" OR "shared male")
			Interbreeding of birds from neighbours
	10-3	Use of specific breeds	Use local or exotic breeds	subject:("native livestock")	"indigenous breed*" OR "local breed*" OR "native breed*" OR "traditional breed*" OR "exotic breed*" OR "improved breed*" OR "indigenous trait*" OR "local trait*" OR "native trait*" OR "traditional trait*" OR "exotic trait*" OR "improved trait*"
	ALL
Waste management	11-1	Waste management	Litter/manure management	subject:("carcass disposal" OR "waste disposal")	(dispos* OR discard* OR burn* OR bury OR buried OR burying* OR burial* OR acidif*) AND (excreta* OR litter* OR waste* OR slurry* OR manure* OR effluent* OR carcass* OR fetal OR foetal OR fetus* OR foetus* OR placenta* OR abort* OR offal*OR viscera* OR organ* OR "dead body" OR "dead bodies" OR livestock OR cattle OR cow* OR buffalo* OR bovine* OR dairy OR beef* OR sheep OR goat* OR lamb* OR caprin…	biogas* OR biofuel* OR biodigester*1	57108	400
			Carcass management
			Dispose live animals
	ALL
Well-being and stress management	12-1	Management of livestock giving birth	Isolate animals that giving birth	subject:("shelters" OR "slatted floors" OR "animal welfare")	((isolat* OR segregat* OR separat* OR confine*) AND (pregnant OR calv* OR deliver* OR farrow* OR foal* OR lambing OR kidding OR "giving birth*" OR "gave birth*" OR dam OR dams OR sow OR sows))		206103	850
	12-2	Housing and livestock conditions	(Non-)Use of bedding/specific floor		"welfare of livestock" OR "welfares of livestock" OR "welfare for livestock" OR "welfares for livestock" OR "comfort of livestock" OR "comforts of livestock" OR "comfort for livestock" OR "comforts for livestock" OR "body lesion of livestock" OR "body lesions of livestock" OR "bodily lesion of livestock" OR "bodily lesions of livestock" OR "shelter for livestock" OR "shelter of livestock" OR "she…	((bedding* OR floor*) AND (pen* OR cage* coop* corral* OR house* OR housing* OR building* OR stall* OR stable* OR barn*))
			Use of roof/establish shelter
			Consider thermal/climatic comfort of animals/new born animals
			Take good care of animals
			Ignore/treat bodily lesions
	12-3	Livestock delivering conditions	Optimize brooding/delivering condition		((birthing OR brooding OR calving OR foal* OR deliver* OR farrowing OR lambing OR kidding) AND (environment* OR condition*))
	ALL
* Search term 1 and 2 were run together using OR								1833
$ Core term refers to the set of the keywords that encapsulate the concepts of livestock, LMICs and smallholder
Search field includes title and abstract unless stated otherwise
1 string 'compost' was considered for inclusion, however, this added a significant numebr of papers related to the management of wasted vegetable and plant, so excluded
2 subject terms "crossbreed"and "animal husbandry" were considered for inclusion, however, this significantly deteriorated the specificity of the search so removed
