# Supplementary material for: Exploring why animal health practices are (not) adopted among smallholders in low and middle-income countries: a realist framework and scoping review protocol
Source: Front Vet Sci. 2022 Jul 29;9:915487. doi: 10.3389/fvets.2022.915487 (PMC9372438; doi:10.3389/fvets.2022.915487)
Supplement: Supplementary Tables — Data extracted and used for defining animal health practices among smallholders. [file Data_Sheet_1.ZIP › Additional_file2.txt]

Search strings MEDLINE via OVID
24 August 2021
1. Developing Countries/
2. ((developing or less* developed or under developed or underdeveloped or middle income or low* income) adj (economy or economies)).ti,ab.
3. ((developing or less* developed or under developed or underdeveloped or middle income or low* income or underserved or under served or deprived or poor*) adj (countr* or nation? or population? or world)).ti,ab.
4. (low* adj (gdp or gnp or gross domestic or gross national)).ti,ab.
5. (low adj3 middle adj3 countr*).ti,ab.
6. (lmic or lmics or third world or lami countr*).ti,ab.
7. transitional countr*.ti,ab.
8. global south.ti,ab.
9. "Democratic People's Republic of Korea"/
10. (North Korea or (Democratic People* Republic adj2 Korea)).ti,ab.
11. Cambodia/
12. Cambodia.ti,ab.
13. Indonesia/
14. (Indonesia or Dutch East Indies).ti,ab.
15. (Kiribati or Gilbert Islands or Phoenix Islands or Line Islands).ti,ab.
16. Laos/
17. (Laos or (Lao adj1 Democratic Republic)).ti,ab.
18. Micronesia/
19. Micronesia.ti,ab.
20. Mongolia/
21. Mongolia.ti,ab.
22. Myanmar/
23. (Myanmar or Burma).ti,ab.
24. Papua New Guinea/
25. (Papua New Guinea or German New Guinea or British New Guinea or Territory of Papua).ti,ab.
26. Philippines/
27. (Philippines or Philippine Islands).ti,ab.
28. Solomon Islands.ti,ab.
29. Timor-Leste/
30. (Timor-Leste or East Timor or Portuguese Timor).ti,ab.
31. Vanuatu/
32. (Vanuatu or New Hebrides).ti,ab.
33. Vietnam/
34. (Viet Nam or Vietnam or French Indochina).ti,ab.
35. American Samoa/
36. American Samoa.ti,ab.
37. exp China/
38. China.ti,ab.
39. Fiji/
40. Fiji.ti,ab.
41. Malaysia/
42. (Malaysia or Malayan Union or Malaya).ti,ab.
43. Marshall Islands.ti,ab.
44. Nauru.ti,ab.
45. "Independent State of Samoa"/
46. ((Samoa not American Samoa) or Western Samoa or Navigator Islands or Samoan Islands).ti,ab.
47. Thailand/
48. (Thailand or Siam).ti,ab.
49. Tonga/
50. Tonga.ti,ab.
51. (Tuvalu or Ellice Islands).ti,ab.
52. Melanesia/
53. Melanesia.ti,ab.
54. Polynesia/
55. Polynesia.ti,ab.
56. Kyrgyzstan/
57. (Kyrgyzstan or Kyrgyz Republic or Kirghizia or Kirghiz).ti,ab.
58. Moldova/
59. Moldova.ti,ab.
60. Ukraine/
61. Ukraine.ti,ab.
62. Uzbekistan/
63. Uzbekistan.ti,ab.
64. Albania/
65. Albania.ti,ab.
66. Armenia/
67. Armenia.ti,ab.
68. Azerbaijan/
69. Azerbaijan.ti,ab.
70. "Republic of Belarus"/
71. (Belarus or Byelarus or Byelorussia or Belorussia).ti,ab.
72. Bosnia-Herzegovina/
73. (Bosnia or Herzegovina).ti,ab.
74. Bulgaria/
75. Bulgaria.ti,ab.
76. "Georgia (Republic)"/
77. Georgia.ti,ab. not Georgia/
78. Kazakhstan/
79. (Kazakhstan or Kazakh).ti,ab.
80. Kosovo/
81. Kosovo.ti,ab.
82. Montenegro/
83. Montenegro.ti,ab.
84. "Republic of North Macedonia"/
85. North Macedonia.ti,ab.
86. Romania/
87. Romania.ti,ab.
88. exp Russia/
89. "Russia (Pre-1917)"/
90. USSR/
91. (Russia or Russian Federation or USSR or Union of Soviet Socialist Republics or Soviet Union).ti,ab.
92. Serbia/
93. Serbia/
94. Turkey/
95. (Turkey.ti,ab. not animal/) or (Anatolia or Asia Minor).ti,ab.
96. Turkmenistan/
97. Turkmenistan.ti,ab.
98. Tajikistan/
99. Tajikistan.ti,ab.
100. Asia, Central/
101. Asia, Northern/
102. Central Asia.ti,ab.
103. Haiti/
104. (Haiti or Hayti).ti,ab.
105. Bolivia/
106. Bolivia.ti,ab.
107. El Salvador/
108. El Salvador.ti,ab.
109. Honduras/
110. Honduras.ti,ab.
111. Nicaragua/
112. Nicaragua.ti,ab.
113. Argentina/
114. (Argentina or Argentine Republic).ti,ab.
115. Belize/
116. (Belize or British Honduras).ti,ab.
117. Brazil/
118. Brazil.ti,ab.
119. Colombia/
120. Colombia.ti,ab.
121. Costa Rica/
122. Costa Rica.ti,ab.
123. Cuba/
124. Cuba.ti,ab.
125. Dominica/
126. Dominica.ti,ab.
127. Dominican Republic/
128. Dominican Republic.ti,ab.
129. Ecuador/
130. Ecuador.ti,ab.
131. Grenada/
132. Grenada.ti,ab.
133. Guatemala/
134. Guatemala.ti,ab.
135. Guyana/
136. (Guyana or British Guiana).ti,ab.
137. Jamaica/
138. Jamaica.ti,ab.
139. Mexico/
140. (Mexico or United Mexican States).ti,ab.
141. Paraguay/
142. Paraguay.mp.
143. Peru/
144. Peru.ti,ab.
145. Saint Lucia/
146. (St Lucia or Saint Lucia or Iyonala or Hewanorra).ti,ab.
147. "Saint Vincent and the Grenadines"/
148. (Saint Vincent or St Vincent or Grenadines).ti,ab.
149. Suriname/
150. (Suriname or Dutch Guiana).ti,ab.
151. Venezuela/
152. Venezuela.ti,ab.
153. Djibouti/
154. (Djibouti or French Somaliland).ti,ab.
155. Egypt/
156. Egypt.ti,ab.
157. Morocco/
158. Morocco.ti,ab.
159. Tunisia/
160. Tunisia.mp.
161. (Gaza or West Bank or Palestine).ti,ab.
162. Algeria/
163. Algeria.ti,ab.
164. Iran/
165. (Iran or Persia).ti,ab.
166. Iraq/
167. (Iraq or Mesopotamia).ti,ab.
168. Jordan/
169. Jordan.ti,ab.
170. Lebanon/
171. (Lebanon or Lebanese Republic).ti,ab.
172. Libya/
173. Libya.ti,ab.
174. Syria/
175. (Syria or Syrian Arab Republic).ti,ab.
176. Yemen/
177. Yemen.ti,ab.
178. Afghanistan/
179. Afghanistan.ti,ab.
180. Nepal/
181. Nepal.ti,ab.
182. Bangladesh/
183. Bangladesh.ti,ab.
184. Bhutan/
185. Bhutan.ti,ab.
186. exp India/
187. India.ti,ab.
188. Pakistan/
189. Pakistan.ti,ab.
190. Maldives.ti,ab.
191. Sri Lanka/
192. (Sri Lanka or Ceylon).ti,ab.
193. Angola/
194. Angola.ti,ab.
195. Cameroon/
196. (Cameroon or Kamerun or Cameroun).ti,ab.
197. Cape Verde/
198. (Cape Verde or Cabo Verde).ti,ab.
199. Comoros/
200. (Comoros or Glorioso Islands or Mayotte).ti,ab.
201. Congo/
202. (Congo not ((Democratic Republic adj3 Congo) or congo red or crimean-congo)).ti,ab.
203. Cote d'Ivoire/
204. (Cote d'Ivoire or Cote dIvoire or Ivory Coast).ti,ab.
205. Eswatini/
206. (eSwatini or Swaziland).ti,ab.
207. Ghana/
208. (Ghana or Gold Coast).ti,ab.
209. Kenya/
210. (Kenya or East Africa Protectorate).ti,ab.
211. Lesotho/
212. (Lesotho or Basutoland).ti,ab.
213. Mauritania/
214. Mauritania.ti,ab.
215. Nigeria/
216. Nigeria.ti,ab.
217. (Sao Tome adj2 Principe).ti,ab.
218. Senegal/
219. Senegal.ti,ab.
220. Sudan/
221. (Sudan not South Sudan).ti,ab.
222. Zambia/
223. (Zambia or Northern Rhodesia).ti,ab.
224. Zimbabwe/
225. (Zimbabwe or Southern Rhodesia).ti,ab.
226. Botswana/
227. (Botswana or Bechuanaland or Kalahari).ti,ab.
228. Equatorial Guinea/
229. (Equatorial Guinea or Spanish Guinea).ti,ab.
230. Gabon/
231. (Gabon or Gabonese Republic).ti,ab.
232. Mauritius/
233. (Mauritius or Agalega Islands).ti,ab.
234. Namibia/
235. (Namibia or German South West Africa).ti,ab.
236. South Africa/
237. (South Africa or Cape Colony or British Bechuanaland or Boer Republics or Zululand or Transvaal or Natalia Republic or Orange Free State).ti,ab.
238. Benin/
239. (Benin or Dahomey).ti,ab.
240. Burkina Faso/
241. (Burkina Faso or Burkina Fasso or Upper Volta).ti,ab.
242. Burundi/
243. (Burundi or Ruanda-Urundi).ti,ab.
244. Central African Republic/
245. (Central African Republic or Ubangi-Shari).ti,ab.
246. Chad/
247. Chad.ti,ab.
248. "Democratic Republic of the Congo"/
249. (((Democratic Republic or DR) adj2 Congo) or Congo-Kinshasa or Belgian Congo or Zaire or Congo Free State).ti,ab.
250. Eritrea/
251. Eritrea.ti,ab.
252. Ethiopia/
253. (Ethiopia or Abyssinia).ti,ab.
254. Gambia/
255. Gambia.ti,ab.
256. Guinea/
257. (Guinea not (New Guinea or Guinea Pig* or Guinea Fowl or Guinea-Bissau or Portuguese Guinea or Equatorial Guinea)).ti,ab.
258. Guinea-Bissau/
259. (Guinea-Bissau or Portuguese Guinea).ti,ab.
260. Liberia/
261. Liberia.ti,ab.
262. Madagascar/
263. (Madagascar or Malagasy Republic).ti,ab.
264. Malawi/
265. (Malawi or Nyasaland).ti,ab.
266. Mali/
267. Mali.ti,ab.
268. Mozambique/
269. (Mozambique or Mocambique or Portuguese East Africa).ti,ab.
270. Niger/
271. (Niger not (Aspergillus or Peptococcus or Schizothorax or Cruciferae or Gobius or Lasius or Agelastes or Melanosuchus or radish or Parastromateus or Orius or Apergillus or Parastromateus or Stomoxys)).ti,ab.
272. Rwanda/
273. (Rwanda or Ruanda).ti,ab.
274. Sierra Leone/
275. (Sierra Leone or Salone).ti,ab.
276. Somalia/
277. (Somalia or Somaliland).ti,ab.
278. South Sudan/
279. South Sudan.ti,ab.
280. Tanzania/
281. (Tanzania or Tanganyika or Zanzibar).ti,ab.
282. Togo/
283. (Togo or Togolese Republic or Togoland).ti,ab.
284. Uganda/
285. Uganda.ti,ab.
286. "africa south of the sahara"/
287. africa, central/
288. africa, eastern/
289. africa, southern/
290. africa, western/
291. ("Africa South of the Sahara" or sub-Saharan Africa or subSaharan Africa).ti,ab.
292. Central Africa.ti,ab.
293. Eastern Africa.ti,ab.
294. Southern Africa.ti,ab.
295. Western Africa.ti,ab.
296. or/1-295 [ALL LOW AND MIDDLE-INCOME COUNTRIES]
297. ("American Samoa*" or "China" or "Chinese" or "Fiji*" or "Micronesia*" or "Indonesia*" or "Cambodia*" or "Kiribati*" or "Lao" or "Laos" or "Laotian" or "Marshall Islands" or "Myanmar" or "Burma" or "Burmese" or "Mongolia*" or "Malaysia*" or "Philippine*" or "Papua New Guinea*" or "Korea*" or "Solomon Islands" or "Thailand" or "Thai" or "Timor-Leste" or "Tonga*" or "Tuvalu*" or "Vietnam*" or …
298. (("developing" or "less-developed" or "under-developed" or "underdeveloped" or "middle income" or "low income" or "underserved" or "under served" or "deprived" or "poor") and ("countr*" or "nation*" or "population*" or "world")).ab,kf,ti.
299. (("developing" or "less-developed" or "under developed" or "underdeveloped" or "low gdp" or "low gnp" or "low gross domestic" or "low gross national") and ("economy" or "economies")).ab,kf,ti.
300. ("lmic" or "lmics" or "third world" or "lami country" or "lami countries" or "transitional country" or "transitional countries").ab,kf,ti.
301. 297 or 298 or 299 or 300
302. 296 or 301
303. exp "Animal Culling"/
304. (quarantine* or segregate*).af.
305. (((pre-emptive* or "preemptive*" or "pre emptive*") adj1 (cull* or slaughter* or remov*)) or ((rapid* or quick* or hast* or immediat* or fast or sudden*) adj1 (sale* or cull* or sell* or sold or consum*))).af.
306. 303 or 305
307. Quarantine/ve [Veterinary]
308. 304 or 307
309. ((isolat* or cull* or sell* or sold or consum*) adj1 (dead or sick)).af.
310. ("all-in-all-out" or "all-in/all-out" or "all in all out").af.
311. ((empty or emptied or emptying) adj2 (pen* or cage* or house* or housing* or building* or stall* or stable*)).af.
312. 310 or 311
313. ((various or multiple or different) adj ("animal species" or "livestock species")).af.
314. (interspecies or "inter-species" or ((wildlife or peridomestic or "wild animal*" or "wild bird*") adj (fed or feed*))).af.
315. 313 or 314
316. "biocontain*".af.
317. 306 or 308 or 309 or 312 or 315 or 316
318. ((clean* or disinfect* or wash* or hygien* or saniti* or sanitation* or steril*) adj1 (cage or cages or coop or coops or pen or pens* or building* or floor* or space* or corral or corrals or house or houses or housing* or stable or stables* or barn or barns* or environment*)).af.
319. exp Sanitation/ or exp Disinfection/
320. 318 or 319
321. ((sourcing or sourced or purchas* or buy* or introduc*) adj3 ("vendor*" or market* or trader* or middleman or middlemen or dealer* or hatcher* or (("within" or "outside" or neighbour* or neighbor*) adj2 (village* or communit* or farm*)))).af.
322. ((material* or equipment* or utensil* or machin* or device* or tool* or boot* or footwear* or shoe* or "shoe cover*") adj2 (disinfect* or clean* or wash* or steriliz* or sterilis* or sanitiz* or sanitis* or share* or dry or dried or drying)).af.
323. ((visit* or people or guest* or neighbor* or neighbour*) adj1 (restrict* or prohibit* or control* or ban* or allow*)).af.
324. ("artificial insemination*" or "artificially inseminat*").af.
325. "biosecur*".af.
326. exp fomites/
327. 322 or 326
328. 323 or 324 or 325 or 327
329. (((fed or feed*) adj3 (intestine or viscera* or offal* or organ or organs or uncooked or raw or contaminated or moldy or mold or mould or mouldy or carcass* or fetus* or foetus* or fetal or foetal or placenta* or scrap* or kitchen or aborted* or dead or swill* or lake or pond or river or basin* or "surface water" or disinfected)) or ((contaminated or dirty or moldy or mouldy or raw or uncook…
330. exp Hygiene/ or Water/ps or exp Water Supply/
331. 329 or 330
332. ((clean* or disinfect* or wash*) adj2 (container* or feeder* or trough*)).af.
333. 331 or 332
334. exp Diarrhea/ve or exp Disease Outbreaks/ve or exp Disease Transmission, Infectious/ve or exp Endemic Diseases/ve or exp Communicable Disease Control/ or exp Noncommunicable Diseases/ or exp Health Knowledge, Attitudes, Practice/ or exp Education, Veterinary/ or exp Farmers/px or exp Decision Making/
335. ((treat* or care* or test* or diagnos* or monitor* or assess* or observ* or report* or identif* or detect* or screen* or communicat*) adj1 (disease* or clinical* or health* or unhealthy or sick* or syndrom* or symptom* or disorder* or producti* or reproduct* or stress* or ill* or flu* or fever* or malad* or weak* or emaciat* or anorexia or appetite or lethargy or lethargic or lesion* or woun…
336. 334 or 335
337. ((flock* or herd*) adj1 histor*).af.
338. ("animal health service*" or "livestock health service*" or "veterinary service*" or zootechnician* or veterinarian* or paraveterinarian* or "para-veterinarian*" or "animal health worker*" or "livestock health worker*" or "extension service*").af.
339. exp Animal Technicians/ or exp Health Communication/ or exp Community-Institutional Relations/
340. 338 or 339
341. 336 or 337 or 340
342. ((friendship* or relationship* or trust* or interaction*) adj2 ("human-animal" or "animal-human" or "human and animal*" or "humans and animal*" or "humans and farm animals" or "human and farm animal*" or "human and livestock" or "humans and livestock")).af.
343. exp Human-Animal Interaction/
344. "companionship*".af.
345. 342 or 344
346. 343 or 345
347. ("feed additive*" or "feed supplement*" or "dietary supplement" or probiotic* or prebiotic*).af.
348. exp Veterinary Drugs/ or exp Therapeutic Uses/ or exp Dietary Supplements/ or exp Vaccination/ve or exp Antibiotic Prophylaxis/ve
349. 347 or 348
350. "bacteriophage*".af.
351. "competitive exclusion* ".af.
352. (vaccin* or immunis* or immuniz*).af.
353. (antivir* or "anti-viral" or "anti viral" or virucid*).af.
354. (antibiotic* or "anti-biotic*" or "anti biotic*" or antimicrobial* or "anti-microbial*" or "anti microbial*" or antibact* or "anti-bact*" or "anti bact*" or microbicid* or "modern medicine*" or "prescription medicine*" or "over-the-counter medicine*").af.
355. (bactericid* or bacteriocid* or bacteriostatic* or bcidal or germicid* or fungicid* or fungistatic* or antifung* or "anti-fung" or antimycotic* or "anti-mycotic*" or antimycobacterial* or "anti-mycobacterial*").af.
356. (((herbal or plant or traditional or "traditional folk" or natural or conventional or ethnoveterinary or complementary or alternative) adj1 (treat* or medicine* or medication* or drug* or extract* or agent* or remed* or supplement* or therap*)) or (medicinal adj1 (herb* or plant* or ingredient* or application*))).af.
357. exp Medicine, Traditional/
358. 356 or 357
359. (dipping or acaricid* or "spray pump*" or "pump spray*" or "plunge dip*").af.
360. (prophylax* or prophylac* or (("prevent*" or "pre-emptive*" or "preemptive*") adj2 (medicine* or drug* or remed* or medication*))).af.
361. ("foot-bath*" or "foot bath*" or "hoof bath*" or "hoof-bath*").af.
362. ("anti-inflammator*" or antiinflammator* or "pain relie*" or "pain killer" or "pain management*" or analgesi* or analgaesi* or antipyretic or anaesthe*).af.
363. ("flock treatment" or "flock health" or "herd treatment" or "herd health").af.
364. (coccidiostat* or anticoccid* or antiprotozoa* or "anti-protozoa*" or trypanocid* or antiparasit* or "anti-parasit*" or parasiticid* or "de-worming" or deworming or worming or drenching or anthelmintic* or antihelmint* or flukicid*).af.
365. 349 or 350 or 351 or 352 or 353 or 354 or 355 or 358 or 359 or 360 or 361 or 362 or 363 or 364
366. exp Disease Vectors/
367. ((pest* or vermin* or insect* or vector*) adj2 (control* or manage*)).af.
368. ("stretch net*" or "fly screen*" or "insect screen*" or "mosquito screen*" or "mosquito net*" or "insect net*" or "screen gauze*" or "wind stopper*" or ((insecticid* or pesticid*) adj4 (livestock or cattle or cow* or buffalo* or bovine* or dairy or beef* or sheep or goat* or lamb* or caprine or ovine or hog* or swine or pig* or porcine or ruminant or boar* or horse* or equine or avian or pou…
369. 366 or 367 or 368
370. ((reason* or motivat* or prefer* or attitude* or perception* or perceive* or view* or belie*) adj5 (scaveng* or roam* or "free roam*" or "free-roam*" or "free rang*" or "free-rang*" or "free-graz*" or "free graz*" or tether* or tied or confine* or enclos* or cage* or "open space*" or backyard)).af.
371. ((age or individual*) adj3 (pen* or cage* or building* or stall* or stable* or barn* or room* or house or houses or housing* or housed)).af.
372. exp *Animal Husbandry/
373. 370 or 371 or 372
374. ("cooperative breeding*" or "traditional breeding*" or "village breeding*" or "community breeding*" or "random mating*" or "controlled breeding*" or ("shared bull*" or "shared ram*" or "shared boar*" or "shared buck*" or "shared rooster*" or "shared stud*" or "shared male")).af.
375. ((indigenous or local or native or traditional or exotic or improved) adj (breed* or trait*)).af.
376. 373 or 374 or 375
377. ((isolat* or segregat* or separat* or confine*) adj3 (pregnant or calv* or deliver* or farrow* or foal* or lambing or kidding or "giving birth*" or "gave birth*" or dam or dams or sow or sows)).af.
378. exp Housing, Animal/ or exp Animal Welfare/ or exp "Wounds and Injuries"/ve
379. 377 or 378
380. ((livestock or cattle or cow* or buffalo* or bovine* or dairy or beef* or sheep or goat* or lamb* or caprine or ovine or hog* or swine or pig* or porcine or ruminant or boar* or horse* or equine or avian or poultry or chicken* or fowl* or duck* or turkey* or layer or broiler or animal*) adj1 (welfare* or comfort* or "body lesion*" or "bodily lesion*" or shelter*)).af.
381. ((bedding* or floor*) adj2 (pen* or cage* or house* or housing* or building* or stall* or stable* or barn*)).af.
382. 380 or 381
383. ((birthing or brooding or calving or foal* or deliver* or farrowing or lambing or kidding) adj2 (environment* or condition*)).af.
384. 379 or 382 or 383
385. Waste Management/
386. (((dispos* or discard* or burn* or bury or buried or burying* or burial* or acidif*) adj2 (excreta* or litter* or waste* or slurry* or manure* or effluent* or carcass* or abort* or offal* or viscera* or organ* or fetal or foetal or fetus* or foetus* or placenta* or "dead body" or "dead bodies" or livestock or cattle or cow* or buffalo* or bovine* or dairy or beef* or sheep or goat* or lamb* …
387. Biofuels/
388. 385 or 387
389. 386 or 388
390. 317 or 320 or 321 or 328 or 333 or 341 or 346 or 365 or 369 or 373 or 384 or 389
391. (("small-scale" or "smallscale" or "familial" or "low-income" or "subsistence" or "semi-subsistence" or "resource-poor" or "resource-limited" or "small-size*" or "low-income" or "peasant" or "district*" or "village" or "local" or "household*") adj3 ("farm*" or "mixed-farm*" or "agriculture" or "producer*" or "grower*" or "agronomy" or "husbandry")).ab,kf,ti.
392. ("smallhold*" or "small hold*" or "small farm*" or "microfarm*" or "microfarm*" or "pastoral" or "family-run farm*" or "family-owned farm*" or "family-managed farm*" or "agropastoral" or "agro-pastoral" or "ejido" or "farm communit*" or "farming communit*" or backyard).ab,kf,ti.
393. 391 or 392
394. (livestock or cattle or cow* or buffalo* or bovine* or dairy or beef* or sheep or goat* or lamb* or caprine or ovine or hog* or swine or pig* or porcine or ruminant or boar* or horse* or equine or avian or poultry or chicken* or fowl* or duck* or turkey* or layer or broiler or animal*).ab,ti.
395. 302 and 393 and 394
396. 390 and 395
