# Supplementary material for: Exploring why animal health practices are (not) adopted among smallholders in low and middle-income countries: a realist framework and scoping review protocol
Source: Front Vet Sci. 2022 Jul 29;9:915487. doi: 10.3389/fvets.2022.915487 (PMC9372438; doi:10.3389/fvets.2022.915487)
Supplement: Supplementary Tables — Data extracted and used for defining animal health practices among smallholders. [file Data_Sheet_1.ZIP › Additional_file3.txt]

Supplementary text 1.
# Search term Scopus
# 24 AUGUST 2021

1. TITLE-ABS-KEY ( "American Samoa"  OR  "China"  OR  "Fiji"  OR  "Micronesia"  OR  "Indonesia"  OR  "Cambodia"  OR  "Kiribati"  OR  "Lao"  OR  "Marshall Islands"  OR  "Myanmar"  OR  "Mongolia"  OR  "Malaysia"  OR  "Philippines"  OR  "Papua New Guinea"  OR  "Korea"  OR  "Solomon Islands"  OR  "Thailand"  OR  "Timor-Leste"  OR  "Tonga"  OR  "Tuvalu"  OR  "Vietnam"  OR  "Vanuatu"  OR  "Samoa"  OR  “argentina”  OR  "Belize"  OR  "Bolivia"  OR  "Brazil"  OR  "Colombia"  OR  "Costa Rica"  OR  "Cuba"  OR  "Dominica"  OR  "Dominican Republic"  OR  "Ecuador"  OR  "Grenada"  OR  "Guatemala"  OR  "Guyana"  OR  "Honduras"  OR  "Haiti"  OR  "Jamaica"  OR  "St. Lucia"  OR  "Mexico"  OR  "Nicaragua"  OR  "Peru"  OR  "Paraguay"  OR  "El Salvador"  OR  "Suriname"  OR  "St. Vincent and the Grenadines"  OR  "Venezuela"  OR  "Djibouti"  OR  "Algeria"  OR  "Egypt"  OR  "Iran"  OR  "Iraq"  OR  "Jordan"  OR  "Lebanon"  OR  "Libya"  OR  "Morocco"  OR  "West Bank"  OR  "Gaza"  OR  "Syrian Arab Republic"  OR  "Tunisia"  OR  "Yemen"  OR  "Angola"  OR  "Benin"  OR  "Botswana"  OR  "Burkina Faso"  OR  "Burundi"  OR  "Cameroon"  OR  "Cape Verde"  OR  "Cabo Verde"  OR  "Central African Republic"  OR  "Chad"  OR  "Tchad"  OR  "Comoros"  OR  "Congo"  OR  "Cote d'Ivoire"  OR  "Ivory Coast"  OR  "Djibouti"  OR  "Equatorial Guinea"  OR  "Eritrea"  OR  "Ethiopia"  OR  "Gabon"  OR  "Gambia"  OR  "Ghana"  OR  "Guinea"  OR  "Kenya"  OR  "Lesotho"  OR  "Liberia"  OR  "Madagascar"  OR  "Malawi"  OR  "Mali"  OR  "Mauritania"  OR  "Mozambique"  OR  "Namibia"  OR  "Niger"  OR  "Nigeria"  OR  "Réunion"  OR  "Rwanda"  OR  "Sao Tome and Principe"  OR  "Senegal"  OR  "Seychelles"  OR  "Sierra Leone"  OR  "Somalia"  OR  "South Africa"  OR  "Sudan"  OR  "Swaziland"  OR  "Swasiland"  OR  "Eswatini"  OR  "Tanzania"  OR  "Togo"  OR  "Uganda"  OR  "Western Sahara"  OR  "Zaire"  OR  "Zambia"  OR  "Zimbabwe"  OR  "Rhodesia"  OR  "Afghanistan"  OR  “tajikistan”  OR  “kyrgyz”  OR  moldova  OR  “ukraine”  OR  “uzbekistan”  OR  “albania”  OR  “armenia”  OR  “azerbaijan”  OR  “belarus”  OR  “bosnia”  OR  “bulgaria”  OR  “georgia”  OR  “kazakhstan”  OR  “kosovo”  OR  “montenegro”  OR  “macedonia”  OR  “russia”  OR  “serbia”  OR  “turkmenistan”  OR  "Bangladesh"  OR  "Bhutan"  OR  "India"  OR  "Maldives"  OR  "Nepal"  OR  "Pakistan"  OR  "Sri Lanka" ) 
2. (TITLE-ABS-KEY ( "developing"  OR  "less-developed"  OR  "under-developed"  OR  "underdeveloped"  OR  "middle income"  OR  "low income"  OR  "underserved"  OR  "under served"  OR  "deprived"  OR  "poor" )  AND  TITLE-ABS-KEY ( "countr*"  OR  "nation*"  OR  "population*"  OR  "world" ) ) 
3. ( TITLE-ABS-KEY ( "developing"  OR  "less-developed"  OR  "under developed"  OR  "underdeveloped"  OR  "low gdp"  OR  "low gnp"  OR  "low gross domestic"  OR  "low gross national" )  AND  TITLE-ABS-KEY ( "economy"  OR  "economies" ) ) 
4. TITLE-ABS-KEY ( "lmic"  OR  "lmics"  OR  "third world"  OR  "lami country"  OR  "lami countries"  OR  "transitional country"  OR  "transitional countries" ) 
5. 1 or 2 or 3 or 4
6. TITLE-ABS-KEY ( "small-scale"  OR  "smallscale"  OR  "familial"  OR  "low-income"  OR  "subsistence"  OR  "semi-subsistence"  OR  "resource-poor"  OR  "resource-limited"  OR  "small-size*"  OR  "low-income"  OR  "peasant"  OR  "district*"  OR  "village"  OR  "local"  OR  "household*" )  W/3  ( "farm*"  OR  "mixed-farm*"  OR  "agriculture"  OR  "producer*"  OR  "grower*"  OR  "agronomy"  OR  "husbandry" ) 
7. TITLE-ABS-KEY ( "smallhold*"  OR  "small hold*"  OR  "small farm*"  OR  "microfarm*"  OR  "microfarm*"  OR  "pastoral"  OR  "family-run farm*"  OR  "family-owned farm*"  OR  "family-managed farm*"  OR  "agropastoral"  OR  "agro-pastoral"  OR  "ejido"  OR  "farm communit*"  OR  "farming communit*"  OR  backyard ) 
8. 6 or 7
9. TITLE-ABS ( livestock  OR  cattle  OR  cow*  OR  buffalo*  OR  bovine*  OR  dairy  OR  beef*  OR  sheep  OR  goat*  OR  lamb*  OR  caprine  OR  ovine  OR  hog*  OR  swine  OR  pig*  OR  porcine  OR  ruminant  OR  boar*  OR  horse*  OR  equine  OR  avian  OR  poultry  OR  chicken*  OR  fowl*  OR  duck*  OR  turkey*  OR  layer  OR  broiler  OR  animal* )
10. 5 and 8 and 9
11. ( TITLE-ABS-KEY ( ( fed  OR  feed* )  PRE/3  ( lake  OR  pond  OR  river  OR  basin*  OR  "surface water"  OR  disinfected  OR  intestine  OR  viscera*  OR  offal*  OR  organ  OR  organs  OR  uncooked  OR  raw  OR  contaminated  OR  moldy  OR  mold  OR  mould  OR  mouldy  OR  carcass*  OR  fetus*  OR  foetus*  OR  fetal  OR  foetal  OR  placenta*  OR  scrap*  OR  kitchen  OR  aborted*  OR  dead  OR  swill* ) )  OR  TITLE-ABS-KEY ( ( ( contaminated  OR  dirty  OR  moldy  OR  mouldy  OR  raw  OR  uncooked  OR  damaged  OR  kitchen  OR  household )  PRE/2  ( food  OR  water  OR  feed  OR  scrap*  OR  leftover*  OR  swill* ) ) )  OR  TITLE-ABS-KEY ( "household waste*"  OR  "kitchen waste*"  OR  "food waste*"  OR  "water contaminated"  OR  "open water source*"  OR  "water quality"  OR  waterborne  OR  "water borne"  OR  "water-borne"  OR  wastewater  OR  ( contaminated  PRE/0  ( river  OR  lake  OR  pond  OR  basin*  OR  "fresh water"  OR  "surface water" ) ) ) ) 
12. TITLE-ABS-KEY ( ( clean*  OR  disinfect*  OR  wash* )  W/2  ( container*  OR  feeder*  OR  trough* ) ) 
13. 11 or 12
14. TITLE-ABS-KEY ( ( screen* OR treat*  OR  care*  OR  test*  OR  diagnos*  OR  monitor*  OR  assess*  OR  observ*  OR  report*  OR  identif*  OR  detect*  OR  communicat* )  W/1  ( disease*  OR  clinical*  OR  health*  OR  unhealthy  OR  sick*  OR  syndrom*  OR  symptom*  OR  disorder*  OR  producti*  OR  reproduct*  OR  stress*  OR  ill*  OR  flu*  OR  fever*  OR  malad*  OR  weak*  OR  emaciat*  OR  anorexia  OR  appetite  OR  lethargy  OR  lesion*  OR  wound*  OR  infect*  OR  death*  OR  dead*  OR  fatal*  OR  mortalit*  OR  morbid*  OR  "poor condition*"  OR  "health problem*"  OR  cough*  OR  diarr*  OR  outbreak* ) ) 
15. TITLE-ABS-KEY ( ( flock*  OR  herd* )  W/1  histor* ) 
16. TITLE-ABS-KEY ( "animal health service*"  OR  "livestock health service*"  OR  "veterinary service*"  OR  zootechnician*  OR  veterinarian*  OR  "animal health worker*"  OR  "livestock health worker*"  OR  "extension service*" ) 
17. 14 or 15 or 16
18. TITLE-ABS-KEY ( ( friendship*  OR  relationship*  OR  trust*  OR  interaction* )  W/2  ( "human-animal"  OR  "animal-human"  OR  "human and animal*"  OR  "humans and animal*"  OR  "humans and farm animals"  OR  "human and farm animal*"  OR  "human and livestock"  OR  "humans and livestock" ) ) 
19. TITLE-ABS-KEY ( "feed additive*"  OR  "feed supplement*"  OR  "dietary supplement"  OR  probiotic*  OR  prebiotic* ) 
20. TITLE-ABS-KEY ( bacteriophage* ) 
21. TITLE-ABS-KEY ( "competitive exclusion*" ) 
22. TITLE-ABS-KEY ( vaccin*  OR  immunis*  OR  immuniz* ) 
23. TITLE-ABS-KEY ( antibiotic*  OR  "anti-biotic*"  OR  "anti biotic*"  OR  antimicrobial*  OR  "anti-microbial*"  OR  "anti microbial*"  OR  antibact*  OR  "anti-bact*"  OR  "anti bact*"  OR  microbicid*  OR  "modern medicine*"  OR  "prescription medicine*"  OR  "over-the-counter medicine*" ) 
24. TITLE-ABS-KEY ( antivir*  OR  "anti-viral"  OR  "anti viral"  OR  virucid* ) 
25. TITLE-ABS-KEY ( bactericid*  OR  bacteriocid*  OR  bacteriostatic*  OR  bcidal  OR  germicid*  OR  fungicid*  OR  fungistatic*  OR  antifung*  OR  "anti-fung"  OR  antimycotic*  OR  "anti-mycotic*"  OR  antimycobacterial*  OR  "anti-mycobacterial*" ) 
26. ( TITLE-ABS-KEY ( ( herbal  OR  plant  OR  traditional  OR  "traditional folk"  OR  natural  OR  conventional  OR  ethnoveterinary  OR  complementary  OR  alternative )  W/1  ( medicine*  OR  medication*  OR  drug*  OR  extract*  OR  agent*  OR  remed*  OR  supplement*  OR  therap* ) )  OR  TITLE-ABS-KEY ( medicinal  PRE/1  ( herb*  OR  plant*  OR  ingredient*  OR  application* ) ) ) 
27. TITLE-ABS-KEY ( coccidiostat*  OR  anticoccid*  OR  antiprotozoa*  OR  "anti-protozoa*"  OR  trypanocid*  OR  antiparasit*  OR  "anti-parasit*"  OR  parasiticid*  OR  "de-worming"  OR  deworming  OR  worming  OR  drenching  OR  anthelmintic*  OR  antihelmint*  OR  flukicid* ) 
28. TITLE-ABS-KEY ( dipping  OR  acaricid*  OR  "spray pump*"  OR  "pump spray*"  OR  "plunge dip*" ) 
29. TITLE-ABS-KEY ( prophylax*  OR  prophylac*  OR  ( ( "prevent*"  OR  "pre-emptive*"  OR  "preemptive*" )  W/2  ( medicine*  OR  drug*  OR  remed*  OR  medication* ) ) ) 
30. TITLE-ABS-KEY ( "foot-bath*"  OR  "foot bath*"  OR  "hoof bath*"  OR  "hoof-bath*" ) 
32. TITLE-ABS-KEY ( "anti-inflammator*"  OR  antiinflammator*  OR  "pain relie*"  OR  "pain killer"  OR  "pain management*"  OR  analgesi*  OR  analgaesi*  OR  antipyretic  OR  anaesthe* ) 
33. TITLE-ABS-KEY ( "flock treatment"  OR  "flock health"  OR  "herd treatment"  OR  "herd health" ) 
34. 19 or 20 or 21 or 22 or 23 or 24 or 25 or 26 or 27 or 28 or 29 or 30 or 31 or 32 or 33
35. ( TITLE-ABS-KEY ( ( ( pest*  OR  vermin*  OR  insect* )  W/2  ( control*  OR  manage* ) ) )  OR  TITLE-ABS-KEY ( ( "stretch net*"  OR  "fly screen*"  OR  "insect screen*"  OR  "mosquito screen*"  OR  "mosquito net*"  OR  "insect net*"  OR  "screen gauze*"  OR  "wind stopper*" )  OR  ( ( insecticid*  OR  pesticid* )  W/4  ( livestock  OR  cattle  OR  cow*  OR  buffalo*  OR  bovine*  OR  dairy  OR  beef*  OR  sheep  OR  goat*  OR  lamb*  OR  caprine  OR  ovine  OR  hog*  OR  swine  OR  pig*  OR  porcine  OR  ruminant  OR  boar*  OR  horse*  OR  equine  OR  avian  OR  poultry  OR  chicken*  OR  fowl*  OR  duck*  OR  turkey*  OR  layer  OR  broiler  OR  animal* ) ) ) ) 
36. TITLE-ABS-KEY (( ( reason*  OR  motivat*  OR  prefer*  OR  attitude*  OR  perception*  OR  perceive*  OR  view*  OR  belie* )  W/5  ( scaveng*  OR  roam*  OR  "free roam*"  OR  "free-roam*"  OR  "free rang*"  OR  "free-rang*"  OR "free-graz*" OR "free graz*" OR  tether*  OR  tied  OR  confine*  OR  enclos*  OR  cage*  OR  "open space*"  OR  backyard ) ) OR ((age OR individual*) W/3 (pen* OR cage* OR building* OR stall* OR stable* OR barn* OR room* OR house OR houses OR housing* OR housed)) OR ("cooperative breeding*" OR "traditional breeding*" OR "village breeding*" OR "community breeding*" OR "random mating*" OR "controlled breeding*") OR ("shared bull*" OR "shared ram*" OR "shared boar*" OR "shared buck*" OR "shared rooster*" OR "shared stud*" OR "shared male") OR ((indigenous OR local OR native OR traditional OR exotic OR improved) PRE/0 (breed* OR trait*)))
37. TITLE-ABS-KEY ( ( ( dispos*  OR  discard*  OR  burn*  OR  bury  OR  buried  OR  burying*  OR  burial*  OR  acidif* )  W/2  ( excreta*  OR  litter*  OR  waste*  OR  slurry*  OR  manure*  OR  effluent*  OR  carcass*  OR  fetal  OR  foetal  OR  fetus*  OR  foetus*  OR  placenta*  OR  abort*  OR  offal*  OR  viscera*  OR  organ*  OR  "dead body"  OR  "dead bodies"  OR  livestock  OR  cattle  OR  cow*  OR  buffalo*  OR  bovine*  OR  dairy  OR  beef*  OR  sheep  OR  goat*  OR  lamb*  OR  caprine  OR  ovine  OR  hog*  OR  swine  OR  pig*  OR  porcine  OR  ruminant  OR  boar*  OR  horse*  OR  equine  OR  avian  OR  poultry  OR  chicken*  OR  fowl*  OR  duck*  OR  turkey*  OR  layer  OR  broiler  OR  animal* ) )  OR  biogas*  OR  biofuel*  OR  biodigester* )
38. TITLE-ABS-KEY ( ( isolat*  OR  segregat*  OR  separat*  OR  confine* )  W/3  ( pregnant  OR  calv*  OR  deliver*  OR  farrow*  OR  foal*  OR  lambing  OR  kidding  OR  "giving birth*"  OR  "gave birth*"  OR  dam  OR  dams  OR  sow  OR  sows ) ) 
39. TITLE-ABS-KEY ( ( ( livestock  OR  cattle  OR  cow*  OR  buffalo*  OR  bovine*  OR  dairy  OR  beef*  OR  sheep  OR  goat*  OR  lamb*  OR  caprine  OR  ovine  OR  hog*  OR  swine  OR  pig*  OR  porcine  OR  ruminant  OR  boar*  OR  horse*  OR  equine  OR  avian  OR  poultry  OR  chicken*  OR  fowl*  OR  duck*  OR  turkey*  OR  layer  OR  broiler  OR  animal* )  W/1  ( welfare*  OR  comfort*  OR  "body lesion*"  OR  "bodily lesion*"  OR  shelter* ) )  OR  ( ( bedding*  OR  floor* )  W/2  ( pen*  OR  cage*  OR  house*  OR  housing*  OR  building*  OR  stall*  OR  stable*  OR  barn* ) ) ) 
40. TITLE-ABS-KEY ( ( brooding  OR  calving  OR  foal*  OR  deliver*  OR  farrowing  OR  lambing  OR  kidding )  W/2  ( environment*  OR  condition* ) ) 
41. 38 or 39 or 40
42. TITLE-ABS-KEY ( ( pre-emptive*  OR  "preemptive*"  OR  "pre emptive*" )  W/1  ( cull*  OR  slaughter*  OR  remov* ) )  OR  TITLE-ABS-KEY ( ( rapid*  OR  quick*  OR  hast*  OR  immediat*  OR  fast  OR  sudden* )  W/1  ( sale*  OR  cull*  OR  sell*  OR  sold  OR  consum* ) ) 
43. TITLE-ABS-KEY ( quarantine*  OR  segregat* ) 
44. TITLE-ABS-KEY ( ( isolat*  OR  cull*  OR  sell*  OR  sold  OR  consum* )  W/1  ( dead  OR  sick ) ) 
45. ( TITLE-ABS-KEY ( ( "all-in-all-out"  OR  "all-in/all-out"  OR  "all in all out" ) )  OR  TITLE-ABS-KEY ( ( empty  OR  emptied  OR  emptying )  W/2  ( pen*  OR  cage*  OR  house*  OR  housing*  OR  building*  OR  stall*  OR  stable* ) ) ) 
46. ( TITLE-ABS-KEY ( ( various  OR  multiple  OR  different )  PRE/0  ( "animal species"  OR  "livestock species" ) )  OR  TITLE-ABS-KEY ( interspecies  OR  "inter-species"  OR  ( wildlife  W/0  ( fed  OR  feed* ) ) ) ) 
47. TITLE-ABS-KEY ( biocontain* ) 
48. 42 or 43 or 44 or 45 or 46 or 47
49. TITLE-ABS-KEY ( ( clean*  OR  disinfect*  OR  wash*  OR  hygien*  OR  saniti*  OR  sanitation*  OR  steril* )  W/1  ( cage  OR  cages  OR  coop  OR  coops  OR  pen  OR  pens*  OR  building*  OR  floor*  OR  space*  OR  corral  OR  corrals  OR  house  OR  houses  OR  housing*  OR  stable  OR  stables*  OR  barn  OR  barns*  OR  environment* ) ) 
50. TITLE-ABS-KEY ( ( sourcing  OR  sourced  OR  purchas*  OR  buy*  OR  introduc* )  W/3  ( "vendor*"  OR  market*  OR  trader*  OR  middleman  OR  middlemen  OR  dealer*  OR hatcher* OR  ( ( "within"  OR  "outside"  OR  neighbour*  OR  neighbor* )  W/2  ( village*  OR  communit*  OR  farm* ) ) ) ) 
51. TITLE-ABS-KEY ( ( material*  OR  equipment*  OR  utensil*  OR  machin*  OR  device*  OR  tool*  OR  boot*  OR  footwear*  OR  shoe*  OR  "shoe cover*" )  W/2  ( disinfect*  OR  clean*  OR  wash*  OR  steriliz*  OR  sterilis*  OR  sanitiz*  OR  sanitis*  OR  share*  OR  dry  OR  dried  OR  drying ) ) 
52. TITLE-ABS-KEY ( ( visit*  OR  people  OR  guest*  OR  neighbor*  OR  neighbour* )  W/1  ( restrict*  OR  prohibit*  OR  control*  OR  ban*  OR  allow* ) ) 
53. TITLE-ABS-KEY ( "artificial insemination*"  OR  "artificially inseminat*" ) 
54. TITLE-ABS-KEY ( biosecur* ) 
55. 51 or 52 or 53 or 54
56. 13 or 17 or 18 or 34 or 35 or 36 or 37 or 41 or 48 or 49 or 50 or 55
57. 10 and 56
