# Supplementary material for: Exploring why animal health practices are (not) adopted among smallholders in low and middle-income countries: a realist framework and scoping review protocol
Source: Front Vet Sci. 2022 Jul 29;9:915487. doi: 10.3389/fvets.2022.915487 (PMC9372438; doi:10.3389/fvets.2022.915487)
Supplement: Supplementary Tables — Data extracted and used for defining animal health practices among smallholders. [file Data_Sheet_1.ZIP › Additional_file4.txt]

Search string in EMBASE via OVID
24 August 2021
1. developing country/ or low income country/ or middle income country/
2. ((developing or less* developed or under developed or underdeveloped or middle income or low* income) adj (economy or economies)).ti,ab.
3. ((developing or less* developed or under developed or underdeveloped or middle income or low* income or underserved or under served or deprived or poor*) adj (countr* or nation? or population? or world)).ti,ab.
4. (low* adj (gdp or gnp or gross domestic or gross national)).ti,ab.
5. (low adj3 middle adj3 countr*).ti,ab.
6. (lmic or lmics or third world or lami countr*).ti,ab.
7. transitional countr*.ti,ab.
8. global south.ti,ab.
9. "Africa south of the Sahara"/
10. ("Africa South of the Sahara" or sub-Saharan Africa or subSaharan Africa).ti,ab.
11. Central Africa.ti,ab.
12. Eastern Africa.ti,ab.
13. Southern Africa.ti,ab.
14. Western Africa.ti,ab.
15. North Korea/
16. (North Korea or (Democratic People* Republic adj2 Korea)).ti,ab.
17. Haiti/
18. (Haiti or Hayti).ti,ab.
19. Afghanistan/
20. Afghanistan.ti,ab.
21. Nepal/
22. Nepal.ti,ab.
23. Syrian Arab Republic/
24. (Syria or Syrian Arab Republic).ti,ab.
25. Yemen/
26. Yemen.ti,ab.
27. Tajikistan/
28. Tajikistan.ti,ab.
29. Benin/
30. (Benin or Dahomey).ti,ab.
31. Burkina Faso/
32. (Burkina Faso or Burkina Fasso or Upper Volta).ti,ab.
33. Burundi/
34. (Burundi or Ruanda-Urundi).ti,ab.
35. Central African Republic/
36. (Central African Republic or Ubangi-Shari).ti,ab.
37. Chad/
38. Chad.ti,ab.
39. Democratic Republic Congo/
40. (((Democratic Republic or DR) adj2 Congo) or Congo-Kinshasa or Belgian Congo or Zaire or Congo Free State).ti,ab.
41. Eritrea/
42. Eritrea.ti,ab.
43. Ethiopia/
44. (Ethiopia or Abyssinia).ti,ab.
45. Gambia/
46. Gambia.ti,ab.
47. Guinea/
48. (Guinea not (New Guinea or Guinea Pig* or Guinea Fowl or Guinea-Bissau or Portuguese Guinea or Equatorial Guinea)).ti,ab.
49. Guinea-Bissau/
50. (Guinea-Bissau or Portuguese Guinea).ti,ab.
51. Liberia/
52. Liberia.ti,ab.
53. Madagascar/
54. (Madagascar or Malagasy Republic).ti,ab.
55. Malawi/
56. (Malawi or Nyasaland).ti,ab.
57. Mali/
58. Mali.ti,ab.
59. Mozambique/
60. (Mozambique or Mocambique or Portuguese East Africa).ti,ab.
61. Niger/
62. (Niger not (Aspergillus or Peptococcus or Schizothorax or Cruciferae or Gobius or Lasius or Agelastes or Melanosuchus or radish or Parastromateus or Orius or Apergillus or Parastromateus or Stomoxys)).ti,ab.
63. Rwanda/
64. (Rwanda or Ruanda).ti,ab.
65. Sierra Leone/
66. (Sierra Leone or Salone).ti,ab.
67. Somalia/
68. (Somalia or Somaliland).ti,ab.
69. south sudan/
70. South Sudan.ti,ab.
71. Tanzania/
72. (Tanzania or Tanganyika or Zanzibar).ti,ab.
73. Togo/
74. (Togo or Togolese Republic or Togoland).ti,ab.
75. Uganda/
76. Uganda.ti,ab.
77. Cambodia/
78. Cambodia.ti,ab.
79. exp Indonesia/
80. (Indonesia or Dutch East Indies).ti,ab.
81. kiribati/
82. (Kiribati or Gilbert Islands or Phoenix Islands or Line Islands).ti,ab.
83. Laos/
84. (Laos or (Lao adj1 Democratic Republic)).ti,ab.
85. exp "Federated States of Micronesia"/
86. Micronesia.ti,ab.
87. Mongolia/
88. Mongolia.ti,ab.
89. Myanmar/
90. (Myanmar or Burma).ti,ab.
91. Papua New Guinea/
92. (Papua New Guinea or German New Guinea or British New Guinea or Territory of Papua).ti,ab.
93. Philippines/
94. (Philippines or Philippine Islands).ti,ab.
95. solomon islands/
96. Solomon Islands.ti,ab.
97. Timor-Leste/
98. (Timor-Leste or East Timor or Portuguese Timor).ti,ab.
99. Vanuatu/
100. (Vanuatu or New Hebrides).ti,ab.
101. Viet Nam/
102. (Viet Nam or Vietnam or French Indochina).ti,ab.
103. Kyrgyzstan/
104. (Kyrgyzstan or Kyrgyz Republic or Kirghizia or Kirghiz).ti,ab.
105. Moldova/
106. Moldova.ti,ab.
107. exp Ukraine/
108. Ukraine.ti,ab.
109. exp Uzbekistan/
110. Uzbekistan.ti,ab.
111. Bolivia/
112. Bolivia.ti,ab.
113. El Salvador/
114. El Salvador.ti,ab.
115. Honduras/
116. Honduras.ti,ab.
117. Nicaragua/
118. Nicaragua.ti,ab.
119. Djibouti/
120. (Djibouti or French Somaliland).ti,ab.
121. Egypt/
122. Egypt.ti,ab.
123. Morocco/
124. Morocco.ti,ab.
125. Tunisia/
126. Tunisia.mp.
127. palestine/
128. (Gaza or West Bank or Palestine).ti,ab.
129. Bangladesh/
130. Bangladesh.ti,ab.
131. Bhutan/
132. Bhutan.ti,ab.
133. exp India/
134. India.ti,ab.
135. exp Pakistan/
136. Pakistan.ti,ab.
137. Angola/
138. Angola.ti,ab.
139. Cameroon/
140. (Cameroon or Kamerun or Cameroun).ti,ab.
141. Cape Verde/
142. (Cape Verde or Cabo Verde).ti,ab.
143. Comoros/
144. (Comoros or Glorioso Islands or Mayotte).ti,ab.
145. Congo/
146. (Congo not ((Democratic Republic adj3 Congo) or congo red or crimean-congo)).ti,ab.
147. Cote d'Ivoire/
148. (Cote d'Ivoire or Cote dIvoire or Ivory Coast).ti,ab.
149. eswatini/
150. (eSwatini or Swaziland).ti,ab.
151. Ghana/
152. (Ghana or Gold Coast).ti,ab.
153. Kenya/
154. (Kenya or East Africa Protectorate).ti,ab.
155. Lesotho/
156. (Lesotho or Basutoland).ti,ab.
157. Mauritania/
158. Mauritania.ti,ab.
159. Nigeria/
160. Nigeria.ti,ab.
161. "sao tome and principe"/
162. (Sao Tome adj2 Principe).ti,ab.
163. Senegal/
164. Senegal.ti,ab.
165. Sudan/
166. (Sudan not South Sudan).ti,ab.
167. Zambia/
168. (Zambia or Northern Rhodesia).ti,ab.
169. Zimbabwe/
170. (Zimbabwe or Southern Rhodesia).ti,ab.
171. American Samoa/
172. American Samoa.ti,ab.
173. china/ or guangxi/ or inner mongolia/ or macao/ or ningxia/ or tibet/ or xinjiang/
174. China.ti,ab.
175. Fiji/
176. Fiji.ti,ab.
177. exp Malaysia/
178. (Malaysia or Malayan Union or Malaya).ti,ab.
179. marshall islands/
180. Marshall Islands.ti,ab.
181. nauru/
182. Nauru.ti,ab.
183. Samoa/
184. ((Samoa not American Samoa) or Western Samoa or Navigator Islands or Samoan Islands).ti,ab.
185. Thailand/
186. (Thailand or Siam).ti,ab.
187. Tonga/
188. Tonga.ti,ab.
189. tuvalu/
190. (Tuvalu or Ellice Islands).ti,ab.
191. Albania/
192. Albania.ti,ab.
193. Armenia/
194. Armenia.ti,ab.
195. exp Azerbaijan/
196. Azerbaijan.ti,ab.
197. Belarus/
198. (Belarus or Byelarus or Byelorussia or Belorussia).ti,ab.
199. exp "Bosnia and Herzegovina"/
200. (Bosnia or Herzegovina).ti,ab.
201. Bulgaria/
202. Bulgaria.ti,ab.
203. exp "Georgia (republic)"/
204. Georgia.ti,ab. not "georgia (u.s.)"/
205. Kazakhstan/
206. (Kazakhstan or Kazakh).ti,ab.
207. Kosovo/
208. Kosovo.ti,ab.
209. "Montenegro (republic)"/
210. Montenegro.ti,ab.
211. "republic of north macedonia"/
212. North Macedonia.ti,ab.
213. Romania/
214. Romania.ti,ab.
215. exp Russian Federation/
216. ussr/
217. (Russia or Russian Federation or USSR or Union of Soviet Socialist Republics or Soviet Union).ti,ab.
218. exp Serbia/
219. Serbia.ti,ab.
220. "Turkey (republic)"/
221. (Turkey.ti,ab. not "Turkey (bird)"/) or (Anatolia or Asia Minor).ti,ab.
222. Turkmenistan/
223. Turkmenistan.ti,ab.
224. Argentina/
225. (Argentina or Argentine Republic).ti,ab.
226. Belize/
227. (Belize or British Honduras).ti,ab.
228. exp Brazil/
229. Brazil.ti,ab.
230. Colombia/
231. Colombia.ti,ab.
232. Costa Rica/
233. Costa Rica.ti,ab.
234. Cuba/
235. Cuba.ti,ab.
236. Dominica/
237. Dominica.ti,ab.
238. Dominican Republic/
239. Dominican Republic.ti,ab.
240. Ecuador/
241. Ecuador.ti,ab.
242. Grenada/
243. Grenada.ti,ab.
244. Guatemala/
245. Guatemala.ti,ab.
246. Guyana/
247. (Guyana or British Guiana).ti,ab.
248. Jamaica/
249. Jamaica.ti,ab.
250. exp Mexico/
251. (Mexico or United Mexican States).ti,ab.
252. Paraguay/
253. Paraguay.mp.
254. Peru/
255. Peru.ti,ab.
256. Saint Lucia/
257. (St Lucia or Saint Lucia or Iyonala or Hewanorra).ti,ab.
258. "Saint Vincent and the Grenadines"/
259. (Saint Vincent or St Vincent or Grenadines).ti,ab.
260. Suriname/
261. (Suriname or Dutch Guiana).ti,ab.
262. Venezuela/
263. Venezuela.ti,ab.
264. Algeria/
265. Algeria.ti,ab.
266. Iran/
267. (Iran or Persia).ti,ab.
268. exp Iraq/
269. (Iraq or Mesopotamia).ti,ab.
270. Jordan/
271. Jordan.ti,ab.
272. Lebanon/
273. (Lebanon or Lebanese Republic).ti,ab.
274. Libyan Arab Jamahiriya/
275. libya.ti,ab.
276. maldives/
277. Maldives.ti,ab.
278. Sri Lanka/
279. (Sri Lanka or Ceylon).ti,ab.
280. Botswana/
281. (Botswana or Bechuanaland or Kalahari).ti,ab.
282. Equatorial Guinea/
283. (Equatorial Guinea or Spanish Guinea).ti,ab.
284. Gabon/
285. (Gabon or Gabonese Republic).ti,ab.
286. Mauritius/
287. (Mauritius or Agalega Islands).ti,ab.
288. Namibia/
289. (Namibia or German South West Africa).ti,ab.
290. South Africa/
291. (South Africa or Cape Colony or British Bechuanaland or Boer Republics or Zululand or Transvaal or Natalia Republic or Orange Free State).ti,ab.
292. or/1-291 [ALL LOW AND MIDDLE-INCOME COUNTRIES]
293. ("American Samoa*" or "China" or "Chinese" or "Fiji*" or "Micronesia*" or "Indonesia*" or "Cambodia*" or "Kiribati*" or "Lao" or "Laos" or "Laotian" or "Marshall Islands" or "Myanmar" or "Burma" or "Burmese" or "Mongolia*" or "Malaysia*" or "Philippine*" or "Papua New Guinea*" or "Korea*" or "Solomon Islands" or "Thailand" or "Thai" or "Timor-Leste" or "Tonga*" or "Tuvalu*" or "Vietnam*" or …
294. (("developing" or "less-developed" or "under-developed" or "underdeveloped" or "middle income" or "low income" or "underserved" or "under served" or "deprived" or "poor") and ("countr*" or "nation*" or "population*" or "world")).ab,kw,ti.
295. (("developing" or "less-developed" or "under developed" or "underdeveloped" or "low gdp" or "low gnp" or "low gross domestic" or "low gross national") and ("economy" or "economies")).ab,kw,ti.
296. ("lmic" or "lmics" or "third world" or "lami country" or "lami countries" or "transitional country" or "transitional countries").ab,kw,ti.
297. 293 or 294 or 295 or 296
298. 292 or 297
299. (livestock or cattle or cow* or buffalo* or bovine* or dairy or beef* or sheep or goat* or lamb* or caprine or ovine or hog* or swine or pig* or porcine or ruminant or boar* or horse* or equine or avian or poultry or chicken* or fowl* or duck* or turkey* or layer or broiler or animal*).ab,ti.
300. (("small-scale" or "smallscale" or "familial" or "low-income" or "subsistence" or "semi-subsistence" or "resource-poor" or "resource-limited" or "small-size*" or "low-income" or "peasant" or "district*" or "village" or "local" or "household*") adj3 ("farm*" or "mixed-farm*" or "agriculture" or "producer*" or "grower*" or "agronomy" or "husbandry")).ab,kw,ti.
301. ("smallhold*" or "small hold*" or "small farm*" or "microfarm*" or "microfarm*" or "pastoral" or "family-run farm*" or "family-owned farm*" or "family-managed farm*" or "agropastoral" or "agro-pastoral" or "ejido" or "farm communit*" or "farming communit*" or backyard).ab,kw,ti.
302. 300 or 301
303. 298 and 299 and 302
304. exp "Animal Culling"/
305. (quarantine* or segregate*).af.
306. (((pre-emptive* or "preemptive*" or "pre emptive*") adj1 (cull* or slaughter* or remov*)) or ((rapid* or quick* or hast* or immediat* or fast or sudden*) adj1 (sale* or cull* or sell* or sold or consum*))).af.
307. 304 or 306
308. quarantine/
309. 305 or 308
310. ((isolat* or cull* or sell* or sold or consum*) adj1 (dead or sick)).af.
311. ("all-in-all-out" or "all-in/all-out" or "all in all out").af.
312. ((empty or emptied or emptying) adj2 (pen* or cage* or house* or housing* or building* or stall* or stable*)).af.
313. 311 or 312
314. ((various or multiple or different) adj ("animal species" or "livestock species")).af.
315. (interspecies or "inter-species" or ((wildlife or peridomestic or "wild animal*" or "wild bird*") adj (fed or feed*))).af.
316. 314 or 315
317. "biocontain*".af.
318. 307 or 309 or 310 or 313 or 316 or 317
319. ((clean* or disinfect* or wash* or hygien* or saniti* or sanitation* or steril*) adj1 (cage or cages or coop or coops or pen or pens* or building* or floor* or space* or corral or corrals or house or houses or housing* or stable or stables* or barn or barns* or environment*)).af.
320. sanitation/ or cleaning/ or disinfection/
321. 319 or 320
322. ((sourcing or sourced or purchas* or buy* or introduc*) adj3 ("vendor*" or market* or trader* or middleman or middlemen or dealer* or hatcher* or (("within" or "outside" or neighbour* or neighbor*) adj2 (village* or communit* or farm*)))).af.
323. ((material* or equipment* or utensil* or machin* or device* or tool* or boot* or footwear* or shoe* or "shoe cover*") adj2 (disinfect* or clean* or wash* or steriliz* or sterilis* or sanitiz* or sanitis* or share* or dry or dried or drying)).af.
324. ((visit* or people or guest* or neighbor* or neighbour*) adj1 (restrict* or prohibit* or control* or ban* or allow*)).af.
325. ("artificial insemination*" or "artificially inseminat*").af.
326. "biosecur*".af.
327. exp fomites/
328. 323 or 327
329. 324 or 325 or 326 or 328
330. (((fed or feed*) adj3 (intestine or viscera* or offal* or organ or organs or uncooked or raw or contaminated or moldy or mold or mould or mouldy or carcass* or fetus* or foetus* or fetal or foetal or placenta* or scrap* or kitchen or aborted* or dead or swill* or lake or pond or river or basin* or "surface water" or disinfected)) or ((contaminated or dirty or moldy or mouldy or raw or uncook…
331. exp Hygiene/ or water contamination/ or water supply/ or water borne disease/
332. 330 or 331
333. ((clean* or disinfect* or wash*) adj2 (container* or feeder* or trough*)).af.
334. 332 or 333
335. exp diarrhea/ or exp epidemic/ or exp disease transmission/ or exp endemic disease/ or exp communicable disease control/ or exp non communicable disease/ or exp health behavior/ or exp agricultural worker/ or exp medical decision making/
336. ((treat* or care* or test* or diagnos* or monitor* or assess* or observ* or report* or identif* or detect* or screen* or communicat*) adj1 (disease* or clinical* or health* or unhealthy or sick* or syndrom* or symptom* or disorder* or producti* or reproduct* or stress* or ill* or flu* or fever* or malad* or weak* or emaciat* or anorexia or appetite or lethargy or lethargic or lesion* or woun…
337. 335 or 336
338. ((flock* or herd*) adj1 histor*).af.
339. ("animal health service*" or "livestock health service*" or "veterinary service*" or zootechnician* or veterinarian* or paraveterinarian* or "para-veterinarian*" or "animal health worker*" or "livestock health worker*" or "extension service*").af.
340. exp Animal Technicians/ or exp medical information/ or exp public relations/
341. 339 or 340
342. 337 or 338 or 341
343. ((friendship* or relationship* or trust* or interaction*) adj2 ("human-animal" or "animal-human" or "human and animal*" or "humans and animal*" or "humans and farm animals" or "human and farm animal*" or "human and livestock" or "humans and livestock")).af.
344. exp human-animal bond/
345. "companionship*".af.
346. 343 or 345
347. 344 or 346
348. ("feed additive*" or "feed supplement*" or "dietary supplement" or probiotic* or prebiotic*).af.
349. exp veterinary drug/ or exp drug therapy/ or exp dietary supplement/ or exp vaccination/
350. 348 or 349
351. "bacteriophage*".af.
352. "competitive exclusion* ".af.
353. (vaccin* or immunis* or immuniz*).af.
354. (antivir* or "anti-viral" or "anti viral" or virucid*).af.
355. (antibiotic* or "anti-biotic*" or "anti biotic*" or antimicrobial* or "anti-microbial*" or "anti microbial*" or antibact* or "anti-bact*" or "anti bact*" or microbicid* or "modern medicine*" or "prescription medicine*" or "over-the-counter medicine*").af.
356. (bactericid* or bacteriocid* or bacteriostatic* or bcidal or germicid* or fungicid* or fungistatic* or antifung* or "anti-fung" or antimycotic* or "anti-mycotic*" or antimycobacterial* or "anti-mycobacterial*").af.
357. (((herbal or plant or traditional or "traditional folk" or natural or conventional or ethnoveterinary or complementary or alternative) adj1 (treat* or medicine* or medication* or drug* or extract* or agent* or remed* or supplement* or therap*)) or (medicinal adj1 (herb* or plant* or ingredient* or application*))).af.
358. exp Medicine, Traditional/
359. 357 or 358
360. (dipping or acaricid* or "spray pump*" or "pump spray*" or "plunge dip*").af.
361. (prophylax* or prophylac* or (("prevent*" or "pre-emptive*" or "preemptive*") adj2 (medicine* or drug* or remed* or medication*))).af.
362. ("foot-bath*" or "foot bath*" or "hoof bath*" or "hoof-bath*").af.
363. ("anti-inflammator*" or antiinflammator* or "pain relie*" or "pain killer" or "pain management*" or analgesi* or analgaesi* or antipyretic or anaesthe*).af.
364. ("flock treatment" or "flock health" or "herd treatment" or "herd health").af.
365. (coccidiostat* or anticoccid* or antiprotozoa* or "anti-protozoa*" or trypanocid* or antiparasit* or "anti-parasit*" or parasiticid* or "de-worming" or deworming or worming or drenching or anthelmintic* or antihelmint* or flukicid*).af.
366. 350 or 351 or 352 or 353 or 354 or 355 or 356 or 359 or 360 or 361 or 362 or 363 or 364 or 365
367. exp pest control/ or exp vector control/
368. ((pest* or vermin* or insect* or vector*) adj2 (control* or manage*)).af.
369. ("stretch net*" or "fly screen*" or "insect screen*" or "mosquito screen*" or "mosquito net*" or "insect net*" or "screen gauze*" or "wind stopper*" or ((insecticid* or pesticid*) adj4 (livestock or cattle or cow* or buffalo* or bovine* or dairy or beef* or sheep or goat* or lamb* or caprine or ovine or hog* or swine or pig* or porcine or ruminant or boar* or horse* or equine or avian or pou…
370. 367 or 368 or 369
371. ((reason* or motivat* or prefer* or attitude* or perception* or perceive* or view* or belie*) adj5 (scaveng* or roam* or "free roam*" or "free-roam*" or "free rang*" or "free-rang*" or "free graz*" or "free-graz*or tether*" or tied or confine* or enclos* or cage* or "open space*" or backyard)).af.
372. ((age or individual*) adj3 (pen* or cage* or building* or stall* or stable* or barn* or room* or house or houses or housing* or housed)).af.
373. exp *Animal Husbandry/
374. 371 or 372 or 373
375. ("cooperative breeding*" or "traditional breeding*" or "village breeding*" or "community breeding*" or "random mating*" or "controlled breeding*" or ("shared bull*" or "shared ram*" or "shared boar*" or "shared buck*" or "shared rooster*" or "shared stud*" or "shared male")).af.
376. ((indigenous or local or native or traditional or exotic or improved) adj (breed* or trait*)).af.
377. 374 or 375 or 376
378. ((isolat* or segregat* or separat* or confine*) adj3 (pregnant or calv* or deliver* or farrow* or foal* or lambing or kidding or "giving birth*" or "gave birth*" or dam or dams or sow or sows)).af.
379. animal care/ or animal health/ or animal well-being/
380. 378 or 379
381. ((livestock or cattle or cow* or buffalo* or bovine* or dairy or beef* or sheep or goat* or lamb* or caprine or ovine or hog* or swine or pig* or porcine or ruminant or boar* or horse* or equine or avian or poultry or chicken* or fowl* or duck* or turkey* or layer or broiler or animal*) adj1 (welfare* or comfort* or "body lesion*" or "bodily lesion*" or shelter*)).af.
382. ((bedding* or floor*) adj2 (pen* or cage* or house* or housing* or building* or stall* or stable* or barn*)).af.
383. 381 or 382
384. ((birthing or brooding or calving or foal* or deliver* or farrowing or lambing or kidding) adj2 (environment* or condition*)).af.
385. 380 or 383 or 384
386. Waste Management/
387. (((dispos* or discard* or burn* or bury or buried or burying* or burial* or acidif*) adj2 (excreta* or litter* or waste* or slurry* or manure* or effluent* or carcass* or abort* or offal* or viscera* or organ* or fetal or foetal or fetus* or foetus* or placenta* or "dead body" or "dead bodies" or livestock or cattle or cow* or buffalo* or bovine* or dairy or beef* or sheep or goat* or lamb* …
388. biofuel/ or biogas/
389. 386 or 388
390. 387 or 389
391. 318 or 321 or 322 or 329 or 334 or 342 or 347 or 366 or 370 or 374 or 385 or 390
392. 303 and 391
