# Supplementary material for: Exploring why animal health practices are (not) adopted among smallholders in low and middle-income countries: a realist framework and scoping review protocol
Source: Front Vet Sci. 2022 Jul 29;9:915487. doi: 10.3389/fvets.2022.915487 (PMC9372438; doi:10.3389/fvets.2022.915487)
Supplement: Supplementary Tables — Data extracted and used for defining animal health practices among smallholders. [file Data_Sheet_1.ZIP › Additional_file5.txt]

# Search term Web of Science
# 24 August 2021

#1 TS=(("American Samoa*" or "China" or "Chinese" or "Fiji*" or "Micronesia*" or "Indonesia*" or "Cambodia*" or "Kiribati*" or "Lao" or "Laos" or "Laotian" or "Marshall Islands" or "Myanmar" or "Burma" or "Burmese" or "Mongolia*" or "Malaysia*" or "Philippine*" or "Papua New Guinea*" or "Korea*" or "Solomon Islands" or "Thailand" or "Thai" or "Timor-Leste" or "Tonga*" or "Tuvalu*" or "Vietnam*" or "Vanuat*" or "Samoa*" or "Argentin*" or "Belize" or "Belizian" or "Bolivia*" or "Brazil*" or "Colombia*" or "Costa Rica*" or "Cuba" or "Cuban" or "Dominica*" or "Dominican Republic" or "Ecuador*" or "Grenada" or grenadian or "Guatemala*" or "Guyana*" or "Honduras" or honduran or "Haiti*" or "Jamaica*" or "St. Lucia*" or "Mexico" or "Mexican" or "Nicaragua*" or "Peru" or "Peruvian" or "Paraguay*" or "El Salvador*" or "Suriname*" or "St. Vincent and the Grenadines" or "Venezuela*" or "Djibouti*" or "Algeria*" or "Egypt*" or "Iran" or "Iranian" or "Iraq" or "Iraqi" or "Jordan*" or "Lebanon" or "Lebanese" or "Libya*" or "Morocco" or "Moroccan" or "West Bank" or "Gaza" or "Syrian Arab Republic" or "Tunisia*" or "Yemen*" or "Angola*" or "Benin" or "Beninese" or "Botswana*" or "Burkina Faso" or burkinese or "Burundi*" or "Cameroon*" or "Cape Verde" or "Cabo Verde" or "Cape Verdean" or "Central African Republic" or "Chad" or chadian or "Tchad" or "Comoros" or "Congo*" or "Cote d'Ivoire" or "Ivory Coast" or "Equatorial Guinea" or "Eritrea*" or "Ethiopia*" or "Gabon*" or "Gambia*" or "Ghana*" or "Guinea*" or "Kenya*" or "Lesotho" or "Liberia*" or "Madagascar" or malagasy or madagascan or "Malawi*" or "Mali" or malian or "Mauritania*" or "Mozambique" or mozambican or "Namibia*" or "Niger" or nigerien or "Nigeria" or nigerian or "Réunion" or "Rwanda*" or "Sao Tome and Principe" or "Senegal*" or "Seychelles" or seychellois or "Sierra Leon*" or "Somalia" or somali or "South Africa*" or "Sudan*" or "Swaziland" or swazi or "Swasiland" or "Eswatini" or "Tanzania*" or "Togo" or togolose or "Uganda*" or "Western Sahara*" or "Zaire*" or "Zambia*" or "Zimbabwe*" or "Rhodesia*" or "Afghanistan" or afghan or "Tajikistan" or tajik or tadjik or "Kyrgyz" or moldova* or "Ukraine" or ukrainian or "Uzbekistan" or uzbek or "Albania*" or "Armenia*" or "Azerbaijan*" or "Belarus*" or "Bosnia*" or "Bulgaria*" or "Georgia*" or "Kazakhstan" or kazakh or "Kosovo" or kosovan or "Montenegro" or montenegrin or "Macedonia*" or "Russia*" or "Serbia*" or serb or "Turkmenistan" or turkmen or turkoman or "Bangladesh*" or "Bhutan*" or "India*" or "Maldives" or maldivian or "Nepal*" or "Pakistan*" or "Sri Lanka*"))
#2 TS=((("developing" or "less-developed" or "under-developed" or "underdeveloped" or "middle income" or "low income" or "underserved" or "under served" or "deprived" or "poor") and ("countr*" or "nation*" or "population*" or "world")))
#3 TS=((("developing" or "less-developed" or "under developed" or "underdeveloped" or "low gdp" or "low gnp" or "low gross domestic" or "low gross national") and ("economy" or "economies")))
#4 TS=(("lmic" or "lmics" or "third world" or "lami country" or "lami countries" or "transitional country" or "transitional countries"))
#5 #1 OR #2 OR #3 OR #4
#6 TS=((("small-scale" or "smallscale" or "familial" or "low-income" or "subsistence" or "semi-subsistence" or "resource-poor" or "resource-limited" or "small-size*" or "low-income" or "peasant" or "district*" or "village" or "local" or "household*") NEAR/3 ("farm*" or "mixed-farm*" or "agriculture" or "producer*" or "grower*" or "agronomy" or "husbandry")))
#7 TS=(("smallhold*" or "small hold*" or "small farm*" or "microfarm*" or "microfarm*" or "pastoral" or "family-run farm*" or "family-owned farm*" or "family-managed farm*" or "agropastoral" or "agro-pastoral" or "ejido" or "farm communit*" or "farming communit*" or backyard))
#8 #6 OR #7
#9 TS=((livestock or cattle or cow* or buffalo* or bovine* or dairy or beef* or sheep or goat* or lamb* or caprine or ovine or hog* or swine or pig* or porcine or ruminant or boar* or horse* or equine or avian or poultry or chicken* or fowl* or duck* or turkey* or layer or broiler or animal*))
#10 #5 AND #8 AND #9
#11 TS=((((fed or feed*) NEAR/3 (lake OR pond OR river OR basin* OR "surface water" OR disinfected or intestine or viscera* or offal* or organ or organs or uncooked or raw or contaminated or moldy OR mold OR mould OR mouldy OR carcass* OR fetus* OR foetus* OR fetal OR foetal OR placenta* or scrap* or kitchen or aborted* or dead or swill*)) or ((contaminated or dirty or moldy or mouldy or raw or uncooked or damaged OR kitchen OR household) NEAR/2 (food or water or feed or scrap* or leftover* or swill*)) or "household waste*" OR "kitchen waste*" OR "food waste*" OR "water contaminated" OR "open water source*" OR "water quality" OR waterborne OR "water borne" OR "water-borne" OR wastewater OR (contaminated NEAR/0 (river OR lake OR pond OR basin* OR "fresh water" OR "surface water"))))
#12 TS=(((clean* or disinfect* or wash*) NEAR/2 (container* or feeder* or trough*)) )
#13 #11 OR #12
#14 TS=((((pre-emptive* or "preemptive*" or "pre emptive*") NEAR/1 (cull* or slaughter* or remov*)) or ((rapid* or quick* or hast* or immediat* or fast or sudden*) NEAR/1 (sale* or cull* or sell* or sold or consum*)))) OR TS=((quarantine* or segregate*)) OR TS=(((isolat* or cull* or sell* or sold or consum*) NEAR/1 (dead or sick))) OR TS=(("all-in-all-out" or "all-in/all-out" or "all in all out")) OR TS=(((empty or emptied or emptying) NEAR/2 (pen* or cage* or house* or housing* or building* or stall* or stable*))) OR (TS=(((various or multiple or different) NEAR/0 ("animal species" or "livestock species")))) OR TS=((interspecies or "inter-species" or ((wildlife or peridomestic or "wild animal*" or "wild bird*") NEAR/0 (fed or feed*)))) OR TS=("biocontain*")
#15 TS=(((clean* or disinfect* or wash* or hygien* or saniti* or sanitation* or steril*) NEAR/1 (cage or cages or coop or coops or pen or pens* or building* or floor* or space* or corral or corrals or house or houses or housing* or stable or stables* or barn or barns* or environment*)))
#16 TS=(((sourcing or sourced or purchas* or buy* or introduc*) NEAR/3 ("vendor*" or market* or trader* or middleman or middlemen or dealer* or hatcher* or (("within" or "outside" or neighbour* or neighbor*) NEAR/2 (village* or communit* or farm*)))))
#17 (((TS=(((material* or equipment* or utensil* or machin* or device* or tool* or boot* or footwear* or shoe* or "shoe cover*") NEAR/2 (disinfect* or clean* or wash* or steriliz* or sterilis* or sanitiz* or sanitis* or share* or dry or dried or drying)))) OR TS=(((visit* or people or guest* or neighbor* or neighbour*) NEAR/1 (restrict* or prohibit* or control* or ban* or allow*)))) OR TS=(("artificial insemination*" or "artificially inseminat*"))) OR TS=("biosecur*")
#18 ((TS=(((screen* or treat* or care* or test* or diagnos* or monitor* or assess* or observ* or report* or identif* or detect* or communicat*) NEAR/1 (lethargic or disease* or clinical* or health* or unhealthy or sick* or syndrom* or symptom* or disorder* or producti* or reproduct* or stress* or ill* or flu* or fever* or malad* or weak* or emaciat* or anorexia or appetite or lethargy or lesion* or wound* or infect* or death* or dead* or fatal* or mortalit* or morbid* or "poor condition*" or "health problem*" or cough* or diarr* or outbreak*)))) OR TS=(((flock* or herd*) NEAR/1 histor*))) OR TS=(("animal health service*" or "livestock health service*" or "veterinary service*" or zootechnician* or veterinarian* or "animal health worker*" or "livestock health worker*" or "extension service*" or paraveterinarian* OR "para-veterinarian*))
#19 TS=(((friendship* or relationship* or trust* or interaction*) NEAR/2 ("human-animal" or "animal-human" or "human and animal*" or "humans and animal*" or "humans and farm animals" or "human and farm animal*" or "human and livestock" or "humans and livestock")) or companionship*)
#20 (((((((((((((TS=(("feed additive*" or "feed supplement*" or "dietary supplement" or probiotic* or prebiotic*))) OR TS=("bacteriophage*")) OR TS=("competitive exclusion*")) OR TS=((vaccin* or immunis* or immuniz*))) OR TS=((antibiotic* or "anti-biotic*" or "anti biotic*" or antimicrobial* or "anti-microbial*" or "anti microbial*" or antibact* or "anti-bact*" or "anti bact*" or microbicid* or "modern medicine*" or "prescription medicine*" or "over-the-counter medicine*"))) OR TS=((antivir* or "anti-viral" or "anti viral" or virucid*))) OR TS=((bactericid* or bacteriocid* or bacteriostatic* or bcidal or germicid* or fungicid* or fungistatic* or antifung* or "anti-fung" or antimycotic* or "anti-mycotic*" or antimycobacterial* or "anti-mycobacterial*"))) OR TS=((((herbal or plant or traditional or "traditional folk" or natural or conventional or ethnoveterinary or complementary or alternative) NEAR/1 (treat* or medicine* or medication* or drug* or extract* or agent* or remed* or supplement* or therap*)) or (medicinal NEAR/1 (herb* or plant* or ingredient* or application*))))) OR TS=((coccidiostat* or anticoccid* or antiprotozoa* or "anti-protozoa*" or trypanocid* or antiparasit* or "anti-parasit*" or parasiticid* or "de-worming" or deworming or worming or drenching or anthelmintic* or antihelmint* or flukicid*))) OR TS=((dipping or acaricid* or "spray pump*" or "pump spray*" or "plunge dip*"))) OR TS=((prophylax* or prophylac* or (("prevent*" or "pre-emptive*" or "preemptive*") NEAR/2 (medicine* or drug* or remed* or medication*))))) OR TS=(("foot-bath*" or "foot bath*" or "hoof bath*" or "hoof-bath*"))) OR TS=(("anti-inflammator*" or antiinflammator* or "pain relie*" or "pain killer" or "pain management*" or analgesi* or analgaesi* or antipyretic or anaesthe*))) OR TS=(("flock treatment" or "flock health" or "herd treatment" or "herd health"))
#21 (TS=(((pest* or vermin* or insect* or vector*) NEAR/2 (control* or manage*)))) OR TS=((("stretch net*" OR "fly screen*" OR "insect screen*" OR "mosquito screen*" OR "mosquito net*" OR "insect net*" OR "screen gauze*" OR "wind stopper*") OR ((insecticid* OR pesticid*) adj4 ( livestock OR cattle OR cow* OR buffalo* OR bovine* OR dairy OR beef* OR sheep OR goat* OR lamb* OR caprine OR ovine OR hog* OR swine OR pig* OR porcine OR ruminant OR boar* OR horse* OR equine OR avian OR poultry OR chicken* OR fowl* OR duck* OR turkey* OR layer OR broiler OR animal*))))
#22 TS=(((reason* or motivat* or prefer* or attitude* or perception* or perceive* or view* or belie*) NEAR/5 (scaveng* or roam* or "free roam*" or "free-roam*" or "free rang*" or "free-rang*" or "free-graz*" or "free graz*" or tether* or tied or confine* or enclos* or cage* or "open space*" or backyard)) or ((age OR individual*) NEAR/3 (pen* OR cage* OR building* OR stall* OR stable* OR barn* OR room* OR house OR houses OR housing* OR housed)) or ("cooperative breeding*" OR "traditional breeding*" OR "village breeding*" OR "community breeding*" OR "random mating*" OR "controlled breeding*") or (("shared bull*" OR "shared ram*" OR "shared boar*" OR "shared buck*" OR "shared rooster*" OR "shared stud*" OR "shared male")) or ((indigenous OR local OR native OR traditional OR exotic OR improved) NEAR/0 (breed* OR trait*)))
#23 TS=(((dispos* or discard* or burn* or bury or buried or burying* or burial* or acidif*) NEAR/2 (excreta* or litter* or waste* or slurry* or manure* or effluent* or carcass* or abort* or offal* or viscera* or organ* OR fetal OR foetal OR fetus* OR foetus* OR placenta* or "dead body" or "dead bodies" or livestock or cattle or cow* or buffalo* or bovine* or dairy or beef* or sheep or goat* or lamb* or caprine or ovine or hog* or swine or pig* or porcine or ruminant or boar* or horse* or equine or avian or poultry or chicken* or fowl* or duck* or turkey* or layer or broiler or animal*)) or biogas* or biofuel* or biodigester*) 
#24 (((TS=(((isolat* or segregat* or separat* or confine*) NEAR/3 (pregnant or calv* or deliver* or farrow* or foal* or lambing or kidding or "giving birth*" or "gave birth*" or dam or dams or sow or sows)))) OR TS=(((livestock or cattle or cow* or buffalo* or bovine* or dairy or beef* or sheep or goat* or lamb* or caprine or ovine or hog* or swine or pig* or porcine or ruminant or boar* or horse* or equine or avian or poultry or chicken* or fowl* or duck* or turkey* or layer or broiler or animal*) NEAR/1 (welfare* or comfort* or "body lesion*" or "bodily lesion*" or shelter*)))) OR TS=(((bedding* or floor*) NEAR/2 (pen* or cage* or house* or housing* or building* or stall* or stable* or barn*)))) OR TS=(((birthing or brooding or calving or foal* or deliver* or farrowing or lambing or kidding) NEAR/2 (environment* or condition*)))
#25 #13 OR #14 OR #15 OR #16 OR #17 OR #18 OR #19 OR #20 OR #21 OR #22 OR #23 OR #24
#26 #10 AND #25


#15 OR #24 OR #25 OR #26 OR #27 OR #28 OR #29 OR #30 OR #31 OR #32 OR #33 OR #34


https://www.webofscience.com/wos/woscc/summary/8f423d77-b389-434b-8344-944eaa1e680a-056211a6/relevance/1
